# Supplementary material for: Changes in Prevalence of HIV or Syphilis among Male Sex Workers and Non-Commercial Men Who Have Sex with Men in Shenzhen, China: Results of a Second Survey
Source: PLoS One. 2016 Dec 9;11(12):e0167619. doi: 10.1371/journal.pone.0167619 (PMC5147921; doi:10.1371/journal.pone.0167619)
Supplement: S3 Table — (XLS) [file pone.0167619.s003.xls]

## Sheet: 1
MSM type(0=ncMSM,1=MSWs)	Syphilis Infection(0=negative,1=positive)	HIV Infection(0=negative,1=positive)	Age(0=<20,1=20-29,2=≥30)	Education(0=Junior high school or less,1=Senior high school,2=College or above)	Employment(0=Full-time employed,1=Unemployed/part-time/retired,2=Student)	Income(0=≤3000,1=3001-5000,2=>5000)	Marital(0=Unmarried,1=Married)	Sexual orientation(0=Gay,1=Bisexual,2=Heterosexual or unsure)	Number of commercial male partner(0=≤4,1=>4)	Anal sex role(0=Insertive only,2=Receptive only,3=Both)	Group sex(0=No,1=Yes)	Age at sex debut, years(0=≤18,1=19-25,2=≥26)	Number of male sex partner(0=0,1=1,2=>1)	One-night stand with male partner(0=No,1=Yes)	Condom use with male sex partner(0=No,1=Yes)	Number of female sex partner(0=0,1=1,2=>1)	Condom use with female sex partner(0=No,1=Yes)	Sold sex to women(0=No,1=Yes)	Ever diagnosed with STIs(0=No,1=Yes)	Had a previous HIV test(0=No,1=Yes)	Ever used illicit drugs(0=No,1=Yes)	Gender of the first sexual partner(0=female,1=male)
1	0	0	1	1	0	0	0	2	1	0	0	1	2	1	1	2	1	0	0	1	1	0
1	0	0	1	0	1	0	0	2	1	0	0	0	0	0	0	2	1	0	0	1	0	0
1	0	0	0	2	2	1	0	1	1	2	1	0	1	1	1	2	1	0	0	1	0	0
1	0	0	2	0	0	1	0	2	1	2	0	0	2	1	1	2	1	0	0	0	0	0
1	0	0	1	0	0	1	0	2	1	0	0	1	2	1	1	2	1	0	0	0	0	0
1	0	0	1	0	0	1	0	2	1	0	0	0	0	0	0	2	1	0	0	0	0	0
1	0	0	1	1	0	1	0	1	1	2	0	1	1	1	1	2	1	0	0	1	0	0
1	0	0	0	1	0	0	0	2	1	0	1	0	1	1	0	2	0	0	0	0	0	0
1	0	0	1	1	0	1	0	2	1	0	0	0	2	1	1	2	1	0	0	0	0	0
1	0	0	1	0	1	0	0	2	1	0	0	1	0	0	1	2	1	0	0	0	0	0
1	0	0	1	1	0	0	0	2	1	2	0	2	0	0	0	1	0	0	0	0	0	0
1	0	0	1	1	0	1	0	2	1	2	0	0	0	0	0	1	1	0	0	0	0	0
1	0	0	2	0	0	0	0	2	1	0	1	1	1	1	1	1	1	0	0	0	0	0
1	0	0	1	1	0	0	0	0	1	2	0	1	2	1	1	0	0	0	0	0	0	1
1	0	0	1	0	0	0	0	2	1	2	0	1	0	0	0	0	0	0	0	0	0	0
1	0	0	1	0	0	2	0	2	1	0	0	1	2	1	1	0	0	0	0	1	0	0
1	0	0	1	1	1	0	0	2	1	0	0	0	0	0	1	0	0	0	0	0	0	0
1	0	0	1	1	0	2	0	2	1	0	0	0	2	0	0	0	0	0	1	1	0	0
1	0	0	1	0	0	2	0	1	1	2	0	1	2	1	1	0	0	0	0	0	0	1
1	0	0	1	1	0	2	0	0	1	2	0	1	2	1	1	0	0	0	0	0	0	1
1	0	0	1	1	0	2	0	0	1	2	0	1	2	1	1	0	0	0	0	0	0	1
1	0	0	1	1	0	2	0	0	1	2	0	1	2	1	1	0	0	0	0	1	0	1
1	0	0	1	0	0	2	0	0	1	2	0	1	2	1	1	0	0	0	0	0	0	1
1	0	0	1	1	0	2	0	2	1	2	0	1	2	1	1	0	0	0	0	0	0	1
1	0	0	1	1	0	2	0	2	1	2	0	1	2	1	1	0	0	0	0	1	0	0
1	0	0	1	1	0	2	0	2	1	2	0	1	2	1	1	0	0	0	0	1	0	1
1	0	0	1	1	0	2	0	0	1	2	0	1	2	1	1	0	0	0	0	0	0	1
1	0	0	1	1	0	2	0	1	1	2	0	1	2	1	1	0	0	0	0	0	0	0
1	0	0	1	1	0	2	0	1	1	2	0	1	0	1	1	0	0	0	0	0	0	1
1	0	0	1	1	0	2	0	0	1	2	0	1	2	1	1	0	0	0	0	0	0	0
1	0	0	1	1	0	2	0	0	1	2	0	1	2	1	1	0	0	0	0	1	0	1
1	0	0	1	1	0	2	0	0	1	2	0	1	2	1	1	0	0	0	0	0	0	1
1	1	0	1	0	0	2	0	2	1	2	0	1	2	1	1	0	0	0	0	1	0	1
1	0	0	1	1	0	1	0	2	1	2	0	1	2	1	1	0	0	0	0	1	0	1
1	1	0	1	0	0	2	0	2	1	2	0	1	2	1	1	0	0	0	0	1	0	1
1	0	0	2	0	0	2	1	0	1	2	0	1	0	1	1	0	0	0	0	1	0	0
1	0	0	1	1	0	2	0	2	1	2	0	1	2	1	1	0	0	0	0	1	0	1
1	0	0	2	0	0	1	0	0	1	2	0	2	2	1	1	0	0	0	0	1	0	0
1	1	0	1	1	0	0	0	0	1	2	0	0	0	1	1	0	0	0	0	0	0	1
1	0	0	2	1	0	2	0	1	1	2	0	2	2	1	1	0	0	0	0	0	0	0
1	0	0	1	1	0	1	0	2	1	2	0	0	2	1	1	0	0	0	0	1	0	1
1	0	0	1	0	0	0	0	2	1	2	0	1	2	1	1	0	0	0	0	1	0	1
1	0	0	1	2	0	2	1	2	1	2	0	0	2	1	1	0	0	0	0	0	0	1
1	0	0	1	0	0	1	0	1	1	2	0	1	2	1	1	0	0	0	0	0	0	0
1	0	0	1	1	0	1	0	0	1	2	0	0	2	1	1	0	0	0	0	1	0	0
1	0	0	2	2	0	2	0	0	1	2	0	1	0	1	1	0	0	0	0	1	0	1
1	0	0	2	1	0	1	0	1	1	2	0	1	0	0	0	0	0	0	0	1	0	0
1	0	0	1	1	0	0	0	0	1	2	0	1	0	0	1	0	0	0	0	1	0	1
1	0	0	1	1	0	1	0	2	1	2	1	1	2	1	1	0	0	0	0	0	0	0
1	0	0	2	1	1	2	1	2	1	2	0	1	2	1	1	0	0	0	0	0	0	0
1	0	0	2	1	0	0	0	2	1	2	0	1	1	1	1	0	0	0	0	1	0	0
1	0	0	1	0	0	1	0	0	1	2	0	0	0	0	1	0	0	0	0	0	0	1
1	0	0	1	2	0	2	0	1	1	2	0	0	0	0	1	0	0	0	0	0	0	1
1	0	0	0	2	1	0	0	0	1	2	0	0	2	0	1	0	0	0	0	1	0	1
1	1	0	1	1	1	2	0	2	1	2	1	0	2	1	1	0	0	0	0	1	0	0
1	0	0	1	1	0	2	0	0	1	2	1	1	2	1	1	0	0	0	0	0	0	1
1	0	0	1	1	0	1	0	0	1	2	1	1	0	0	0	0	0	0	0	0	0	1
1	0	0	1	1	0	0	0	0	1	2	1	0	0	0	1	0	0	0	0	1	0	1
1	0	0	1	1	0	2	0	2	1	2	0	1	2	1	1	0	0	0	0	0	0	1
1	0	0	1	0	0	2	0	1	1	2	0	1	2	1	1	0	0	0	0	0	0	1
1	0	0	1	1	0	2	0	0	1	2	0	1	2	1	1	0	0	0	0	0	0	1
1	0	0	1	1	0	2	0	1	1	2	0	1	2	1	1	0	0	0	0	0	0	1
1	0	0	1	1	0	2	0	0	1	2	0	1	2	1	1	0	0	0	0	0	0	1
1	0	0	1	1	0	2	0	1	1	2	0	1	2	1	1	0	0	0	0	1	0	1
1	0	0	1	1	0	2	0	0	1	2	0	1	2	1	1	0	0	0	0	0	0	1
1	0	0	1	1	0	2	0	0	1	2	0	1	2	1	1	0	0	0	0	0	0	1
1	0	0	1	0	0	1	0	0	1	2	0	1	1	1	1	0	0	0	0	0	0	1
1	0	0	1	1	0	1	0	0	1	2	0	1	2	1	1	0	0	0	0	0	0	1
1	0	0	1	1	0	1	0	0	1	2	0	1	2	1	1	0	0	0	0	0	0	1
1	0	0	1	1	0	2	0	0	1	2	0	1	2	1	1	0	0	0	0	0	0	1
1	0	0	1	2	0	2	0	0	1	2	0	1	2	1	1	0	0	0	0	0	0	1
1	0	0	1	1	0	2	0	1	1	2	0	0	2	1	1	0	0	0	0	0	0	1
1	0	0	1	0	0	2	0	0	1	2	0	1	0	0	0	0	0	0	0	0	0	1
1	0	0	1	2	0	2	0	0	1	2	0	1	0	0	1	0	0	0	0	0	0	1
1	0	0	1	1	0	2	0	0	1	2	0	0	0	0	1	0	0	0	0	0	0	1
1	0	0	1	1	0	2	0	2	1	2	0	0	0	0	1	0	0	0	0	0	0	1
1	0	0	1	1	0	1	0	0	1	2	0	1	1	0	1	0	0	0	0	0	0	0
1	0	0	1	1	0	1	0	0	1	2	0	1	2	0	1	0	0	0	0	0	0	1
1	0	0	1	1	0	1	0	2	1	1	0	0	2	1	1	0	0	0	0	0	0	1
1	1	1	0	0	1	0	0	0	1	1	0	0	2	1	1	0	0	0	0	1	0	1
1	0	0	1	2	0	2	0	0	1	1	0	1	0	0	1	0	0	0	0	0	0	1
1	0	0	1	1	0	1	0	0	1	1	0	0	0	0	1	0	0	0	0	1	0	1
1	1	0	2	2	0	1	0	0	1	1	0	1	2	0	1	0	0	0	1	1	0	1
1	1	0	2	2	0	1	1	1	1	0	1	2	2	1	1	0	0	0	0	1	0	0
1	0	0	1	1	0	1	0	0	1	0	1	1	1	1	1	0	0	0	0	0	0	1
1	0	0	1	0	0	2	0	2	1	0	0	0	2	1	1	0	0	0	0	0	0	0
1	0	0	1	0	0	2	0	0	1	0	0	1	2	1	1	0	0	0	0	1	0	1
1	0	0	1	1	0	2	0	2	1	0	0	1	2	1	1	0	0	0	0	1	0	0
1	0	0	1	1	0	2	0	0	1	0	0	1	2	1	1	0	0	0	0	1	0	1
1	0	0	1	1	0	2	0	2	1	0	0	1	2	1	1	0	0	0	0	1	0	0
1	0	0	1	1	0	2	0	0	1	0	0	1	2	1	1	0	0	0	0	1	0	1
1	0	0	1	1	0	2	0	2	1	0	0	1	2	1	1	0	0	0	0	1	0	0
1	0	0	1	1	0	2	0	1	1	0	0	1	2	1	1	0	0	0	0	0	0	0
1	0	0	1	1	0	2	0	0	1	0	0	1	2	1	1	0	0	0	0	1	0	1
1	0	0	1	1	0	2	0	2	1	0	0	1	2	1	1	0	0	0	0	1	0	0
1	0	0	1	1	0	2	0	0	1	0	0	1	2	1	1	0	0	0	0	0	0	1
1	0	0	1	1	0	2	0	0	1	0	0	1	2	1	1	0	0	0	0	0	0	1
1	0	0	1	0	0	2	0	2	1	0	0	0	2	1	1	0	0	0	0	0	0	0
1	0	0	1	1	0	2	0	0	1	0	0	1	2	1	1	0	0	0	0	0	0	1
1	0	0	1	1	0	2	0	1	1	0	0	1	2	1	1	0	0	0	0	0	0	1
1	0	0	1	1	0	2	0	2	1	0	0	0	2	1	1	0	0	0	0	0	0	0
1	0	0	1	1	0	2	0	2	1	0	0	0	2	1	1	0	0	0	0	0	0	0
1	0	0	1	1	0	2	0	2	1	0	0	1	2	1	1	0	0	0	0	0	0	0
1	0	0	1	1	0	2	0	0	1	0	0	1	2	1	1	0	0	0	0	0	0	1
1	0	0	1	1	1	0	1	2	1	0	0	1	2	1	0	0	0	0	0	1	0	1
1	0	0	1	1	0	2	0	0	1	0	0	1	2	1	1	0	0	0	0	0	0	1
1	1	0	1	1	0	2	0	0	1	0	0	1	2	1	1	0	0	0	0	0	0	1
1	0	0	1	0	0	2	0	1	1	0	0	1	2	1	1	0	0	0	0	1	0	1
1	0	0	1	1	0	2	0	2	1	0	0	1	2	1	1	0	0	0	0	1	0	1
1	0	0	1	1	0	2	0	0	1	0	0	1	2	1	1	0	0	0	0	1	0	1
1	0	0	1	1	0	2	0	2	1	0	0	1	2	1	1	0	0	0	0	0	0	0
1	0	0	1	1	0	0	0	2	1	0	0	1	2	1	1	0	0	0	0	1	0	1
1	0	0	1	0	0	1	0	2	1	0	0	0	2	1	1	0	0	0	0	0	0	1
1	0	0	1	1	0	2	0	2	1	0	0	0	1	1	1	0	0	0	0	0	0	0
1	0	0	1	1	0	2	0	2	1	0	0	0	2	1	1	0	0	0	0	0	0	0
1	0	0	1	0	0	0	1	0	1	0	0	0	2	1	1	0	0	0	0	0	0	1
1	0	0	1	1	0	2	0	0	1	0	0	0	2	1	1	0	0	0	0	0	0	0
1	0	0	1	2	1	0	0	2	1	0	0	1	2	1	0	0	0	0	0	0	0	0
1	0	0	2	0	0	0	1	1	1	0	0	2	1	1	0	0	0	0	0	1	0	0
1	0	0	1	1	0	1	0	0	1	0	0	1	2	1	1	0	0	0	0	0	0	1
1	0	0	1	2	0	2	0	0	1	0	0	1	2	1	1	0	0	0	0	0	0	1
1	0	0	1	1	0	1	0	0	1	0	0	1	2	1	1	0	0	0	0	0	0	1
1	1	0	1	1	0	1	0	0	1	0	0	1	2	1	1	0	0	0	0	0	0	1
1	0	0	1	1	0	1	0	0	1	0	0	0	2	1	1	0	0	0	0	0	0	1
1	0	0	1	0	0	1	0	0	1	0	0	1	0	1	1	0	0	0	0	0	0	1
1	0	0	1	1	1	0	0	2	1	0	0	0	0	1	0	0	0	0	0	1	0	0
1	0	0	1	1	0	2	0	0	1	0	0	0	0	1	1	0	0	0	0	0	0	1
1	0	0	1	1	0	2	0	0	1	0	0	1	1	1	1	0	0	0	0	0	0	1
1	0	0	1	1	0	2	0	0	1	0	0	1	1	1	1	0	0	0	0	0	0	1
1	1	0	1	1	0	2	0	0	1	0	0	1	1	1	1	0	0	0	0	0	0	1
1	0	0	1	1	0	1	0	0	1	0	0	1	1	1	1	0	0	0	0	0	0	1
1	0	0	1	1	0	1	0	0	1	0	0	1	1	1	1	0	0	0	0	0	0	1
1	0	0	1	1	0	2	0	0	1	0	0	1	1	1	1	0	0	0	0	0	0	1
1	0	0	1	1	0	2	0	0	1	0	0	1	1	1	1	0	0	0	0	0	0	1
1	0	0	1	1	0	2	0	0	1	0	0	1	1	1	1	0	0	0	0	0	0	1
1	0	0	1	1	0	2	0	0	1	0	0	1	1	1	1	0	0	0	0	0	0	1
1	0	0	1	1	0	2	0	0	1	0	0	1	1	1	1	0	0	0	0	0	0	1
1	0	0	1	1	0	2	0	0	1	0	0	1	1	1	1	0	0	0	0	0	0	1
1	0	0	1	1	0	1	0	0	1	0	0	1	1	1	1	0	0	0	0	0	0	1
1	0	0	1	1	0	2	0	0	1	0	0	1	1	1	1	0	0	0	0	0	0	1
1	0	0	1	1	0	2	0	0	1	0	0	1	1	1	1	0	0	0	0	0	0	1
1	0	0	1	1	0	2	0	0	1	0	0	1	1	1	1	0	0	0	0	0	0	1
1	0	0	1	1	0	2	0	0	1	0	0	1	1	1	1	0	0	0	0	0	0	1
1	0	0	1	1	0	1	0	0	1	0	0	1	1	1	1	0	0	0	0	0	0	1
1	0	0	1	1	0	1	0	0	1	0	0	1	1	1	1	0	0	0	0	0	0	1
1	0	0	1	1	0	0	0	2	1	0	0	0	1	1	1	0	0	0	0	0	0	1
1	0	0	1	1	0	1	0	2	1	0	0	0	1	1	1	0	0	0	0	0	0	0
1	0	0	1	1	0	1	0	0	1	0	0	0	1	1	1	0	0	0	0	0	0	1
1	0	0	1	1	0	2	0	0	1	0	0	0	2	1	1	0	0	0	0	0	0	1
1	0	0	2	2	0	2	0	0	1	0	0	1	0	0	1	0	0	0	0	0	0	1
1	0	0	1	1	0	1	0	2	1	0	0	1	0	0	1	0	0	0	0	0	0	0
1	0	0	1	0	0	2	0	0	1	0	0	1	0	0	1	0	0	0	0	0	0	1
1	1	1	1	1	0	2	0	0	1	0	0	1	0	0	0	0	0	0	0	0	0	1
1	0	0	1	1	0	2	0	0	1	0	0	0	0	0	1	0	0	0	0	0	0	1
1	0	0	1	1	0	2	0	1	1	0	0	0	0	0	1	0	0	0	0	0	0	1
1	0	1	1	0	0	0	1	2	1	0	0	0	0	0	0	0	0	0	0	1	0	0
1	1	0	1	0	0	2	0	0	1	0	0	0	0	0	1	0	0	0	0	0	0	1
1	0	0	1	1	0	2	0	0	1	0	0	0	0	0	1	0	0	0	0	0	0	1
1	0	0	1	1	0	1	0	0	1	0	0	0	0	0	1	0	0	0	0	0	0	1
1	0	0	1	2	0	2	0	0	1	0	0	1	1	0	1	0	0	0	0	0	0	1
1	0	0	1	2	0	1	0	0	1	0	0	0	1	0	1	0	0	0	0	0	0	1
1	0	1	1	1	0	1	0	0	1	0	0	0	1	0	0	0	0	0	0	0	0	1
1	0	0	1	1	0	1	0	0	1	0	0	1	2	0	1	0	0	0	0	0	0	1
1	0	0	1	1	0	2	0	0	1	0	0	0	2	0	1	0	0	0	0	0	0	1
1	0	0	0	0	0	1	0	0	1	0	0	0	2	0	0	0	0	0	0	0	0	1
1	0	0	2	1	1	2	0	2	0	2	0	2	0	0	0	2	1	0	0	1	0	0
1	0	0	1	0	0	0	0	2	0	0	0	0	2	0	1	2	1	0	0	0	0	0
1	0	0	1	1	1	1	0	1	0	0	0	0	0	1	0	2	1	0	0	0	0	0
1	0	0	1	0	0	0	0	2	0	0	1	0	1	1	1	2	1	0	0	1	0	0
1	0	0	1	2	1	1	1	2	0	0	0	0	0	0	0	2	1	0	0	1	0	0
1	0	0	1	0	0	0	0	2	0	2	0	1	0	0	0	1	0	0	0	0	0	0
1	0	0	1	2	1	1	0	1	0	2	0	1	2	0	1	1	1	0	0	0	0	1
1	0	0	1	0	0	2	0	0	0	2	0	1	2	0	1	0	0	0	0	1	0	0
1	0	0	1	1	0	1	0	2	0	1	0	1	0	0	0	0	0	0	0	0	0	0
1	0	0	1	0	0	1	0	1	0	2	1	1	2	1	1	0	0	0	0	0	0	0
1	0	0	1	0	0	2	0	0	0	2	0	1	2	1	1	0	0	0	0	1	0	1
1	0	0	1	0	0	2	0	1	0	2	0	1	2	1	1	0	0	0	0	0	0	1
1	0	0	1	1	0	2	0	0	0	2	0	1	2	1	1	0	0	0	0	0	0	1
1	0	0	1	1	0	2	0	1	0	2	0	1	2	1	1	0	0	0	0	1	0	1
1	0	0	1	1	0	2	0	0	0	2	0	1	2	1	1	0	0	0	0	1	0	1
1	0	0	1	1	0	2	0	1	0	2	0	1	2	1	1	0	0	0	0	0	0	1
1	0	0	1	1	0	2	0	1	0	2	0	1	2	1	1	0	0	0	0	0	0	1
1	0	0	1	0	0	2	0	0	0	2	0	1	2	1	1	0	0	0	0	1	0	1
1	0	1	1	1	0	2	0	0	0	2	0	1	2	1	1	0	0	0	0	0	0	1
1	0	0	1	1	0	2	0	0	0	2	0	1	2	1	1	0	0	0	0	0	0	1
1	0	0	1	1	0	2	0	0	0	2	0	1	2	1	1	0	0	0	0	0	0	1
1	0	0	1	1	0	2	0	1	0	2	0	1	2	1	1	0	0	0	0	0	0	1
1	0	0	1	1	0	2	0	0	0	2	0	1	2	1	1	0	0	0	0	0	0	1
1	0	0	1	1	0	2	0	1	0	2	0	1	2	1	1	0	0	0	0	0	0	1
1	0	0	1	0	0	2	0	0	0	2	0	1	2	1	1	0	0	0	0	0	0	1
1	0	0	1	2	0	2	0	0	0	2	0	1	2	1	1	0	0	0	0	1	0	1
1	0	0	1	0	0	2	0	0	0	2	0	1	2	1	1	0	0	0	0	0	0	1
1	0	0	1	1	0	2	0	1	0	2	0	1	2	1	1	0	0	0	0	0	0	1
1	0	0	1	0	0	2	0	0	0	2	0	1	2	1	1	0	0	0	0	0	0	1
1	0	0	1	1	0	2	0	0	0	2	0	1	2	1	1	0	0	0	0	0	0	1
1	0	0	1	1	0	2	0	0	0	2	0	1	2	1	1	0	0	0	0	0	0	1
1	0	0	1	0	0	2	0	1	0	2	0	1	2	1	1	0	0	0	0	0	0	1
1	0	0	1	0	0	2	0	0	0	2	0	1	2	1	1	0	0	0	0	1	0	1
1	0	0	1	1	0	2	0	2	0	2	0	1	2	1	1	0	0	0	0	1	0	1
1	0	0	1	0	0	2	0	1	0	2	0	1	2	1	1	0	0	0	0	0	0	1
1	0	0	1	0	0	2	0	0	0	2	0	1	2	1	1	0	0	0	0	1	0	1
1	0	0	1	0	0	1	0	0	0	2	0	1	2	1	1	0	0	0	0	0	0	1
1	0	0	1	1	0	2	0	0	0	2	0	0	2	1	0	0	0	0	0	0	0	1
1	0	0	1	1	0	1	0	0	0	2	0	1	1	1	1	0	0	0	0	0	0	1
1	0	0	1	0	0	1	0	0	0	2	0	1	0	0	1	0	0	0	0	0	0	1
1	0	0	1	1	0	1	0	0	0	2	0	1	0	0	1	0	0	0	0	0	0	0
1	0	0	1	0	0	0	0	0	0	2	0	1	0	0	0	0	0	0	0	0	0	1
1	0	0	2	0	0	1	0	0	0	2	0	1	0	0	1	0	0	0	0	0	0	1
1	0	0	1	2	0	1	0	0	0	2	0	1	0	0	1	0	0	0	0	0	0	1
1	0	0	1	0	0	1	0	0	0	2	0	1	0	0	1	0	0	0	0	0	0	1
1	0	0	1	0	0	1	0	0	0	2	0	1	0	0	1	0	0	0	0	0	0	1
1	0	0	1	0	0	1	0	0	0	2	0	1	0	0	1	0	0	0	0	0	0	1
1	0	0	1	2	0	1	0	0	0	2	0	1	0	0	1	0	0	0	0	0	0	1
1	0	0	2	1	0	1	0	0	0	2	0	1	0	0	1	0	0	0	0	0	0	1
1	0	0	1	1	0	2	0	0	0	2	0	1	0	0	1	0	0	0	0	0	0	1
1	0	0	1	1	0	1	0	0	0	2	0	1	0	0	0	0	0	0	0	0	0	1
1	0	0	1	0	0	2	0	0	0	2	0	1	0	0	1	0	0	0	0	0	0	1
1	0	0	1	0	0	1	0	0	0	2	0	1	0	0	1	0	0	0	0	0	0	1
1	0	0	1	0	0	1	0	0	0	2	0	1	0	0	1	0	0	0	0	0	0	1
1	0	0	1	2	0	2	0	0	0	2	0	0	0	0	0	0	0	0	0	0	0	1
1	0	0	1	0	0	2	0	0	0	2	0	0	0	0	1	0	0	0	0	0	0	1
1	0	0	0	2	0	2	0	0	0	2	0	0	0	0	1	0	0	0	0	0	0	1
1	0	0	1	0	0	1	0	0	0	2	0	1	1	0	1	0	0	0	0	0	0	1
1	0	0	1	1	0	2	0	0	0	2	0	1	2	0	1	0	0	0	0	0	0	1
1	0	0	1	2	0	2	0	0	0	2	0	1	2	0	1	0	0	0	0	0	0	1
1	0	0	1	1	0	1	0	0	0	2	0	1	2	0	1	0	0	0	0	0	0	1
1	0	0	1	2	0	1	0	0	0	2	0	1	2	0	1	0	0	0	0	0	0	1
1	0	0	1	2	0	1	0	0	0	2	0	1	2	0	1	0	0	0	0	0	0	1
1	0	0	1	2	0	2	0	0	0	2	0	0	2	0	1	0	0	0	0	0	0	1
1	0	0	1	1	0	1	0	0	0	2	0	1	0	0	1	0	0	0	0	0	0	1
1	0	0	1	0	0	2	0	0	0	2	0	1	0	0	1	0	0	0	0	0	0	1
1	0	0	1	1	0	1	0	0	0	2	0	2	1	0	1	0	0	0	0	0	0	1
1	0	0	1	1	0	2	0	0	0	2	0	0	2	1	1	0	0	0	0	0	0	1
1	0	0	1	1	0	2	0	0	0	2	0	1	2	1	1	0	0	0	0	0	0	1
1	0	0	1	1	0	2	0	0	0	2	0	1	2	1	1	0	0	0	0	0	0	1
1	0	0	1	1	0	2	0	0	0	2	0	1	2	1	1	0	0	0	0	0	0	1
1	0	0	1	1	0	2	0	0	0	2	0	1	2	1	1	0	0	0	0	0	0	1
1	0	0	1	1	0	2	0	0	0	2	0	1	2	1	1	0	0	0	0	0	0	1
1	0	0	1	1	0	2	0	0	0	2	0	1	2	1	1	0	0	0	0	0	0	1
1	0	0	1	1	0	2	0	0	0	2	0	1	2	1	1	0	0	0	0	0	0	1
1	0	0	1	1	0	2	0	0	0	2	0	1	2	1	1	0	0	0	0	0	0	1
1	0	0	1	0	0	2	0	2	0	2	0	1	2	1	1	0	0	0	0	0	0	1
1	0	0	1	1	0	2	0	0	0	2	0	1	2	1	1	0	0	0	0	0	0	1
1	0	0	1	1	0	2	0	0	0	2	0	1	2	1	1	0	0	0	0	0	0	1
1	0	0	1	1	0	2	0	0	0	2	0	1	2	1	1	0	0	0	0	0	0	1
1	0	0	1	1	0	2	0	0	0	2	0	1	2	1	1	0	0	0	0	0	0	1
1	0	0	1	1	0	2	0	0	0	2	0	1	2	1	1	0	0	0	0	0	0	1
1	0	0	1	1	0	2	0	0	0	2	0	1	2	1	1	0	0	0	0	0	0	1
1	1	0	1	1	0	2	0	0	0	2	0	1	2	1	1	0	0	0	0	0	0	1
1	0	0	1	1	0	2	0	0	0	2	0	1	2	1	1	0	0	0	0	0	0	1
1	0	0	1	1	0	2	0	2	0	2	0	0	2	1	1	0	0	0	0	0	0	0
1	0	0	1	1	0	2	0	2	0	2	0	0	2	1	1	0	0	0	0	0	0	0
1	0	0	1	1	0	2	0	0	0	2	0	0	2	1	1	0	0	0	0	0	0	0
1	0	0	1	1	0	2	0	2	0	2	0	0	2	1	1	0	0	0	0	0	0	0
1	0	0	1	1	0	2	0	0	0	2	0	1	2	1	1	0	0	0	0	0	0	1
1	0	0	1	1	0	2	0	0	0	2	0	1	2	1	1	0	0	0	0	0	0	1
1	0	0	1	2	0	2	0	0	0	2	0	1	0	0	1	0	0	0	0	0	0	1
1	0	0	1	2	0	1	0	0	0	2	0	1	0	0	1	0	0	0	0	0	0	1
1	0	0	1	2	0	1	0	0	0	2	0	1	0	0	1	0	0	0	0	0	0	1
1	0	0	1	2	0	2	0	0	0	2	0	1	0	0	1	0	0	0	0	0	0	1
1	0	0	1	2	0	2	0	0	0	2	0	1	0	0	1	0	0	0	0	0	0	1
1	0	0	1	0	0	1	0	0	0	2	0	1	0	0	1	0	0	0	0	0	0	1
1	0	0	1	0	0	2	0	0	0	2	0	1	0	0	0	0	0	0	0	0	0	1
1	0	0	1	2	0	2	0	0	0	2	0	1	0	0	1	0	0	0	0	0	0	1
1	0	0	1	0	0	1	0	0	0	2	0	1	0	0	1	0	0	0	0	0	0	1
1	0	0	1	2	0	1	0	0	0	2	0	1	0	0	0	0	0	0	0	0	0	1
1	0	0	1	2	0	1	0	0	0	2	0	1	0	0	0	0	0	0	0	0	0	1
1	0	0	1	2	0	1	0	0	0	2	0	1	0	0	1	0	0	0	0	0	0	1
1	0	0	1	0	0	2	0	0	0	2	0	1	0	0	1	0	0	0	0	0	0	1
1	0	0	1	2	0	2	0	0	0	2	0	1	0	0	1	0	0	0	0	0	0	1
1	0	0	1	2	0	1	0	0	0	2	0	1	0	0	1	0	0	0	0	0	0	1
1	0	0	1	1	0	1	0	0	0	2	0	1	0	0	1	0	0	0	0	0	0	1
1	0	0	1	2	0	1	0	0	0	2	0	1	0	0	1	0	0	0	0	0	0	1
1	0	0	1	2	0	1	0	0	0	2	0	1	0	0	1	0	0	0	0	0	0	1
1	0	0	1	2	0	2	0	0	0	2	0	1	0	0	1	0	0	0	0	0	0	1
1	0	0	1	2	0	2	0	0	0	2	0	1	0	0	1	0	0	0	0	0	0	1
1	0	0	1	2	0	1	0	0	0	2	0	0	0	0	0	0	0	0	0	0	0	1
1	0	0	1	2	0	2	0	0	0	2	0	0	0	0	1	0	0	0	0	0	0	1
1	0	0	1	2	0	1	0	0	0	2	0	1	2	0	1	0	0	0	0	0	0	1
1	0	0	1	1	0	2	0	0	0	1	0	1	2	1	1	0	0	0	0	0	0	1
1	0	0	1	1	0	1	0	0	0	1	0	1	2	1	1	0	0	0	0	0	0	1
1	0	0	1	1	0	1	0	0	0	1	0	2	0	0	1	0	0	0	0	1	0	1
1	0	0	1	2	0	2	0	0	0	1	0	0	0	0	1	0	0	0	0	1	0	1
1	0	0	0	0	0	2	0	2	0	1	0	0	0	0	1	0	0	0	0	0	0	0
1	0	0	1	2	0	1	0	0	0	1	0	1	1	0	1	0	0	0	0	0	0	1
1	0	0	2	1	1	1	1	1	0	0	1	1	2	1	1	0	0	0	0	1	0	0
1	0	0	1	1	0	1	0	0	0	0	1	1	2	1	1	0	0	0	0	0	0	1
1	1	1	1	0	0	2	0	2	0	0	0	1	2	1	1	0	0	0	0	0	0	1
1	0	0	1	1	0	2	0	2	0	0	0	0	2	1	1	0	0	0	0	1	0	0
1	0	0	1	0	0	2	0	2	0	0	0	1	2	1	1	0	0	0	0	0	0	0
1	0	0	1	0	0	2	0	2	0	0	0	0	2	1	1	0	0	0	0	0	0	0
1	0	0	1	1	0	2	0	2	0	0	0	1	2	1	1	0	0	0	0	0	0	1
1	0	0	1	0	0	2	0	1	0	0	0	1	2	1	1	0	0	0	0	1	0	1
1	0	0	1	1	0	2	0	2	0	0	0	1	2	1	1	0	0	0	0	0	0	1
1	0	0	1	1	0	2	0	0	0	0	0	1	2	1	1	0	0	0	0	0	0	1
1	0	0	1	1	0	2	0	2	0	0	0	1	2	1	1	0	0	0	0	0	0	1
1	0	0	1	1	0	2	0	0	0	0	0	1	2	1	1	0	0	0	0	0	0	1
1	0	0	1	1	0	2	0	2	0	0	0	1	2	1	1	0	0	0	0	0	0	1
1	0	0	1	1	0	2	0	1	0	0	0	1	2	1	1	0	0	0	0	0	0	1
1	0	0	1	1	0	2	0	2	0	0	0	1	2	1	1	0	0	0	0	0	0	1
1	0	0	1	1	0	2	0	2	0	0	0	1	2	1	1	0	0	0	0	0	0	1
1	0	0	1	1	0	2	0	2	0	0	0	1	2	1	1	0	0	0	0	0	0	1
1	0	0	1	1	0	2	0	0	0	0	0	1	2	1	1	0	0	0	0	0	0	1
1	0	0	1	0	0	2	0	0	0	0	0	1	2	1	1	0	0	0	0	0	0	1
1	0	0	1	1	0	2	0	2	0	0	0	1	2	1	1	0	0	0	0	0	0	1
1	0	0	1	1	0	2	0	0	0	0	0	1	2	1	1	0	0	0	0	0	0	1
1	0	0	1	1	0	2	0	2	0	0	0	1	2	1	1	0	0	0	0	1	0	1
1	0	0	1	1	0	2	0	0	0	0	0	1	2	1	1	0	0	0	0	1	0	1
1	0	0	1	0	0	2	0	2	0	0	0	1	2	1	1	0	0	0	0	0	0	1
1	0	0	1	1	0	1	0	0	0	0	0	1	2	1	1	0	0	0	0	0	0	1
1	0	0	2	1	1	0	1	0	0	0	0	1	2	1	0	0	0	0	0	0	0	0
1	0	0	1	2	0	1	0	0	0	0	0	0	1	1	1	0	0	0	0	0	0	1
1	0	0	1	1	0	1	0	0	0	0	0	1	2	1	1	0	0	0	0	0	0	1
1	0	0	1	2	0	2	0	2	0	0	0	1	2	1	0	0	0	0	0	0	0	0
1	0	0	1	2	0	1	0	0	0	0	0	1	0	0	0	0	0	0	0	0	0	1
1	0	0	1	0	0	1	0	0	0	0	0	1	0	0	1	0	0	0	0	0	0	1
1	0	0	1	1	1	1	0	2	0	0	0	1	0	0	1	0	0	0	0	0	0	0
1	0	0	1	2	0	1	0	0	0	0	0	1	0	0	1	0	0	0	0	0	0	1
1	0	0	1	0	0	1	0	0	0	0	0	1	0	0	0	0	0	0	0	0	0	1
1	0	0	1	0	0	1	0	0	0	0	0	1	0	0	1	0	0	0	0	0	0	1
1	0	0	1	2	0	1	0	0	0	0	0	1	0	0	1	0	0	0	0	0	0	1
1	0	0	1	0	0	2	0	0	0	0	0	1	0	0	1	0	0	0	0	0	0	1
1	0	0	1	2	0	2	0	0	0	0	0	1	0	0	1	0	0	0	0	0	0	1
1	0	0	1	2	0	1	0	0	0	0	0	1	0	0	0	0	0	0	0	0	0	1
1	0	0	1	2	0	2	0	0	0	0	0	1	0	0	0	0	0	0	0	0	0	1
1	0	0	1	2	0	1	0	0	0	0	0	1	0	0	1	0	0	0	0	0	0	1
1	0	0	1	2	0	1	0	0	0	0	0	1	0	0	0	0	0	0	0	0	0	1
1	0	0	1	0	0	2	0	0	0	0	0	0	0	0	0	0	0	0	0	0	0	1
1	0	0	1	2	0	1	0	0	0	0	0	0	0	0	1	0	0	0	0	0	0	1
1	0	0	1	2	0	2	0	0	0	0	0	0	0	0	1	0	0	0	0	0	0	1
1	0	0	1	0	0	1	0	0	0	0	0	1	1	0	1	0	0	0	0	0	0	1
1	1	1	2	2	0	2	0	0	0	0	0	0	1	0	0	0	0	0	0	0	0	1
1	0	0	1	2	0	2	0	2	0	0	0	0	2	0	1	0	0	0	0	0	0	0
1	0	0	1	2	0	1	0	0	0	0	0	1	2	0	1	0	0	0	0	0	0	1
1	0	0	1	2	0	2	0	0	0	0	0	0	2	0	1	0	0	0	0	0	0	0
1	0	0	1	1	0	2	0	0	0	0	0	1	2	0	1	0	0	0	0	0	0	1
1	0	1	2	1	0	1	0	0	0	0	0	1	2	0	1	0	0	0	0	0	0	1
1	0	0	1	1	0	2	0	0	1	0	0	1	0	0	0	2	1	0	0	0	1	0
1	0	0	2	0	0	0	1	2	1	0	1	0	2	1	0	2	1	0	0	0	1	0
1	0	0	1	0	1	2	0	2	1	0	0	1	0	0	0	2	1	0	0	1	1	0
1	0	0	1	1	0	2	1	2	1	0	0	0	0	0	0	2	1	0	0	0	1	0
1	0	0	1	2	0	2	0	2	1	0	0	0	0	0	0	2	1	0	0	0	1	0
1	0	0	1	0	0	2	0	2	1	2	0	1	0	0	0	2	1	0	0	0	1	0
1	0	0	1	1	1	0	0	2	1	0	0	1	0	0	0	2	1	0	0	1	1	0
1	0	0	1	2	0	1	0	2	1	0	0	1	0	0	0	2	1	0	0	0	1	0
1	0	0	1	1	0	0	0	2	1	2	0	1	0	0	0	2	1	0	0	0	1	1
1	1	0	1	0	0	1	0	2	1	1	0	1	0	0	0	2	1	0	0	1	1	0
1	0	0	1	1	1	0	0	2	1	0	0	1	0	0	1	2	1	0	0	0	1	0
1	0	0	2	0	1	0	0	2	1	0	0	0	0	0	0	2	0	0	0	0	1	0
1	0	0	1	1	0	1	0	2	1	0	0	0	0	0	0	2	1	0	0	1	1	0
1	0	0	0	0	0	0	0	2	1	0	0	0	0	0	0	2	1	0	0	1	1	0
1	0	0	0	1	0	0	0	2	1	0	0	0	0	0	0	2	1	0	0	1	1	0
1	0	0	1	0	0	2	0	2	1	2	0	1	2	0	1	1	0	0	0	1	1	0
1	0	0	1	1	1	0	0	2	1	2	0	1	2	0	1	1	1	0	0	1	1	1
1	0	0	1	0	0	2	0	1	1	2	0	0	0	0	0	1	1	0	0	1	1	1
1	0	0	2	1	0	2	0	0	1	0	1	1	0	0	1	1	1	0	0	0	1	1
1	0	0	1	2	0	0	0	2	1	0	0	0	2	1	1	1	1	0	0	0	1	0
1	0	0	1	2	0	1	0	2	1	0	0	1	0	0	0	1	1	0	0	0	1	0
1	0	0	1	1	0	1	0	2	1	0	0	1	0	0	0	1	0	0	0	1	1	0
1	0	0	0	1	0	1	0	2	1	0	0	0	0	0	1	1	0	0	0	0	1	0
1	0	0	1	0	1	0	0	2	1	0	0	0	0	0	0	1	1	0	0	0	1	0
1	0	0	1	1	1	0	0	2	1	0	0	0	0	0	0	1	1	0	0	0	1	0
1	0	0	1	2	0	1	0	1	1	2	0	0	2	1	1	0	0	0	0	1	1	1
1	0	0	1	0	0	1	0	2	1	0	0	0	0	0	0	0	0	0	0	0	1	0
1	0	0	1	0	1	0	0	0	1	2	1	0	2	1	1	0	0	0	0	1	1	1
1	0	0	1	0	0	0	0	2	1	2	1	1	2	1	1	0	0	0	0	1	1	1
1	0	0	0	1	0	0	0	0	1	2	0	0	2	1	1	0	0	0	0	0	1	1
1	0	0	1	0	0	1	0	2	1	2	0	1	2	1	1	0	0	0	0	0	1	1
1	0	0	1	0	0	0	0	0	1	2	0	1	2	1	0	0	0	0	0	0	1	0
1	0	1	1	0	0	0	0	0	1	2	0	1	2	1	1	0	0	0	0	1	1	1
1	0	0	0	0	0	2	0	2	1	2	0	0	0	1	0	0	0	0	0	0	1	0
1	0	0	0	0	1	0	0	2	1	2	0	0	0	0	0	0	0	0	0	0	1	0
1	0	0	1	2	0	0	0	0	1	2	1	0	2	1	1	0	0	0	0	1	1	0
1	0	0	1	1	0	1	0	0	1	2	0	1	2	1	1	0	0	0	0	0	1	1
1	1	0	1	1	1	2	0	0	1	2	0	0	2	1	1	0	0	0	0	1	1	1
1	0	0	1	1	0	1	0	0	1	2	1	1	2	1	1	0	0	0	0	1	1	1
1	0	0	1	2	0	2	0	0	1	2	0	1	2	1	1	0	0	0	0	0	1	1
1	0	0	1	1	0	1	0	0	1	2	0	0	1	1	1	0	0	0	0	0	1	1
1	0	0	1	1	0	1	0	0	1	2	0	0	1	1	1	0	0	0	0	0	1	1
1	0	0	1	1	0	2	0	0	1	2	0	1	2	1	1	0	0	0	0	0	1	1
1	0	0	1	1	0	2	0	0	1	2	0	1	2	1	1	0	0	0	0	0	1	1
1	0	0	1	1	0	2	0	0	1	2	0	1	2	1	1	0	0	0	0	0	1	1
1	0	0	1	1	0	1	0	0	1	2	0	1	2	1	1	0	0	0	0	0	1	1
1	0	0	1	1	0	1	0	0	1	2	0	1	2	1	1	0	0	0	0	0	1	1
1	0	0	1	1	0	1	0	0	1	2	0	1	2	1	1	0	0	0	0	0	1	1
1	0	0	1	2	0	2	0	0	1	2	0	1	2	1	1	0	0	0	0	0	1	1
1	0	0	1	1	0	2	1	0	1	2	0	1	2	1	1	0	0	0	0	0	1	1
1	1	0	1	1	0	2	0	0	1	2	0	1	2	1	1	0	0	0	0	0	1	1
1	0	0	1	1	0	1	0	0	1	2	0	1	2	1	1	0	0	0	0	0	1	1
1	0	0	1	0	0	0	0	0	1	2	0	1	0	0	0	0	0	0	0	1	1	1
1	0	0	1	1	0	1	0	0	1	2	0	1	0	0	1	0	0	0	0	0	1	1
1	0	1	1	1	0	1	0	0	1	2	0	1	0	0	1	0	0	0	0	0	1	1
1	0	0	1	1	0	1	0	0	1	2	0	1	0	0	1	0	0	0	0	0	1	1
1	0	0	2	1	0	1	1	2	1	0	1	2	2	1	0	0	0	0	0	1	1	0
1	0	0	1	1	0	2	0	0	1	0	1	1	1	1	1	0	0	0	0	0	1	1
1	0	0	1	1	0	2	0	0	1	0	1	1	0	0	1	0	0	0	0	0	1	1
1	0	0	1	1	0	1	0	0	1	0	1	0	0	0	0	0	0	0	0	0	1	1
1	0	0	1	1	0	1	0	2	1	0	0	0	2	1	1	0	0	0	0	0	1	0
1	1	0	1	1	0	1	0	0	1	0	0	1	0	1	1	0	0	0	0	0	1	1
1	1	0	1	1	0	1	0	0	1	0	0	1	2	1	1	0	0	0	0	0	1	1
1	0	0	1	1	0	2	0	0	1	0	0	1	2	1	1	0	0	0	0	0	1	1
1	1	0	1	2	0	1	0	0	1	0	0	1	1	1	1	0	0	0	0	0	1	1
1	0	0	1	1	0	2	0	0	1	0	0	1	2	1	1	0	0	0	0	0	1	1
1	0	0	1	2	0	1	0	0	1	0	0	1	2	1	1	0	0	0	0	0	1	1
1	0	0	1	1	0	2	0	0	1	0	0	1	2	1	1	0	0	0	0	0	1	1
1	0	0	1	1	0	2	0	0	1	0	0	1	2	1	1	0	0	0	0	0	1	1
1	0	0	1	1	0	1	0	0	1	0	0	1	2	1	1	0	0	0	0	0	1	1
1	0	0	1	1	0	2	0	0	1	0	0	1	2	1	1	0	0	0	0	0	1	1
1	0	0	1	1	0	1	0	0	1	0	0	1	2	1	1	0	0	0	0	0	1	1
1	0	0	1	1	0	1	0	0	1	0	0	1	2	1	1	0	0	0	0	0	1	1
1	0	0	1	1	0	2	0	0	1	0	0	1	2	1	1	0	0	0	0	0	1	1
1	0	0	1	1	0	1	0	0	1	0	0	1	2	1	1	0	0	0	0	0	1	1
1	0	0	1	1	0	2	0	0	1	0	0	1	2	1	1	0	0	0	0	0	1	1
1	0	0	1	1	0	2	0	0	1	0	0	1	0	1	1	0	0	0	0	0	1	1
1	0	0	2	1	0	2	0	0	1	0	0	1	1	1	1	0	0	0	0	0	1	1
1	0	0	1	1	0	2	0	0	1	0	0	1	1	1	1	0	0	0	0	0	1	1
1	0	0	1	1	0	2	0	0	1	0	0	1	1	1	1	0	0	0	0	0	1	1
1	0	0	1	1	0	1	0	0	1	0	0	0	1	1	0	0	0	0	0	0	1	1
1	0	0	1	1	0	1	0	0	1	0	0	0	1	1	0	0	0	0	0	0	1	1
1	0	0	0	1	0	1	0	2	1	0	0	0	1	1	1	0	0	0	0	0	1	0
1	0	0	1	1	0	2	0	2	1	0	0	1	0	0	0	0	0	0	0	0	1	1
1	0	0	1	1	0	1	0	0	1	0	0	0	0	0	1	0	0	0	0	0	1	1
1	0	0	1	2	0	2	0	0	1	0	0	1	1	0	1	0	0	0	0	0	1	1
1	0	0	1	1	0	1	0	0	1	0	0	1	2	0	1	0	0	0	0	0	1	1
1	0	0	1	2	0	1	0	0	1	0	0	0	2	0	0	0	0	0	0	0	1	1
1	0	0	1	1	0	2	0	2	0	0	0	1	0	1	1	2	1	0	0	0	1	0
1	0	1	1	0	0	2	0	2	0	1	0	1	2	1	0	2	1	0	0	1	1	0
1	0	0	1	0	1	0	0	2	0	1	0	0	0	0	0	2	1	0	0	1	1	0
1	0	0	1	1	0	0	0	2	0	2	0	0	0	0	1	2	1	0	0	1	1	0
1	0	0	2	0	1	1	0	0	0	2	1	1	2	1	1	2	1	0	0	0	1	0
1	0	0	1	1	0	1	0	2	0	0	0	0	2	0	1	2	1	0	0	1	1	0
1	0	0	2	1	0	2	1	0	0	2	0	1	2	0	1	1	1	0	0	0	1	1
1	0	0	1	1	0	1	0	2	0	2	0	1	0	0	0	1	1	0	0	0	1	0
1	0	1	1	0	0	1	1	2	0	1	0	1	0	0	0	1	1	0	0	1	1	0
1	0	0	1	1	0	2	1	2	0	2	0	0	2	1	1	0	0	0	0	1	1	0
1	0	1	1	1	0	1	0	0	0	2	0	1	2	1	1	0	0	0	0	1	1	1
1	0	0	0	2	0	2	0	0	0	2	0	0	0	0	1	0	0	0	0	0	1	1
1	0	0	1	0	0	1	0	1	0	2	0	0	0	0	1	0	0	0	0	0	1	0
1	0	0	1	2	0	1	0	0	0	2	1	1	2	1	1	0	0	0	1	1	1	1
1	0	0	1	1	0	2	0	0	0	2	1	1	1	1	1	0	0	0	0	0	1	1
1	0	0	1	2	0	2	0	0	0	2	1	1	1	1	1	0	0	0	0	0	1	1
1	0	0	1	1	0	1	0	0	0	2	0	1	2	1	1	0	0	0	0	0	1	1
1	0	0	1	1	0	2	0	0	0	2	0	1	2	1	1	0	0	0	0	0	1	1
1	0	0	1	1	0	2	0	0	0	2	0	1	1	1	1	0	0	0	0	0	1	1
1	0	0	1	1	1	1	0	2	0	1	0	2	2	1	1	0	0	0	0	0	1	0
1	0	0	1	1	0	2	0	0	0	1	0	0	1	1	1	0	0	0	0	0	1	1
1	0	0	1	1	0	2	0	0	0	1	0	0	0	0	1	0	0	0	0	0	1	1
1	0	0	1	1	0	1	0	0	0	0	1	0	2	1	1	0	0	0	0	1	1	1
1	0	0	1	0	1	0	0	0	0	0	0	1	2	1	1	0	0	0	0	0	1	1
1	0	0	1	2	0	1	0	0	0	0	0	1	2	1	1	0	0	0	0	0	1	1
1	0	1	1	1	0	0	0	0	0	0	0	1	2	1	1	0	0	0	1	1	1	0
1	0	0	1	1	0	1	0	0	0	0	0	2	2	0	1	0	0	0	0	0	1	1
1	0	0	1	0	1	0	0	1	1	2	0	0	0	1	1	2	0	1	0	0	0	0
1	0	0	2	2	0	0	0	2	1	0	1	2	2	1	0	1	0	1	0	1	0	1
1	0	0	1	0	1	2	0	2	1	2	1	0	2	1	1	0	0	1	0	1	0	0
1	0	0	1	1	0	0	0	2	1	2	0	0	2	1	1	0	0	1	0	0	0	0
1	0	0	1	1	0	1	0	0	1	2	0	1	2	1	0	0	0	1	0	1	0	1
1	0	0	1	1	0	0	0	0	1	2	0	1	2	1	1	0	0	1	0	1	0	1
1	0	0	1	1	0	2	0	0	1	2	0	1	0	0	0	0	0	1	0	1	0	1
1	0	0	1	1	0	0	0	0	1	2	0	1	0	0	0	0	0	1	0	1	0	1
1	0	0	1	2	0	0	1	0	1	2	0	1	0	0	0	0	0	1	0	1	0	1
1	0	0	1	0	0	0	0	0	1	2	0	1	0	0	1	0	0	1	0	1	0	1
1	0	0	1	1	0	2	0	0	1	2	0	1	0	0	1	0	0	1	0	1	0	1
1	0	0	1	2	0	1	0	0	1	2	0	1	0	0	0	0	0	1	0	1	0	1
1	0	0	1	1	0	2	0	0	1	2	0	1	0	0	1	0	0	1	0	1	0	1
1	0	0	0	1	0	0	0	0	1	2	0	0	0	0	0	0	0	1	0	1	0	1
1	0	0	1	0	0	1	0	0	1	2	0	0	0	1	1	0	0	1	0	0	0	1
1	0	0	2	2	0	1	1	0	1	1	0	2	1	1	0	0	0	1	0	0	0	1
1	0	0	1	1	0	2	0	0	1	0	1	1	0	0	1	0	0	1	0	0	0	1
1	0	0	1	0	0	1	0	2	1	0	0	0	1	0	0	0	0	1	0	0	0	0
1	0	0	1	0	0	0	0	0	0	2	0	1	1	0	1	0	0	1	0	0	0	1
1	0	0	1	0	0	1	0	0	0	2	0	1	0	0	1	0	0	1	0	0	0	1
1	0	0	1	2	0	1	0	0	0	2	0	1	1	0	1	0	0	1	0	0	0	1
1	0	0	1	0	0	1	0	2	0	1	0	0	2	1	1	0	0	1	0	0	0	0
1	0	0	1	0	0	2	0	2	0	0	0	1	2	1	1	0	0	1	0	1	0	0
1	0	0	1	0	0	1	0	0	0	0	0	1	0	0	0	0	0	1	0	0	0	1
1	0	0	1	0	0	1	0	0	0	0	0	0	0	0	1	0	0	1	0	0	0	1
1	1	0	1	1	0	2	0	1	1	2	1	0	1	0	0	2	1	1	0	1	1	0
1	0	0	1	2	1	0	0	2	1	2	0	1	2	0	1	2	0	1	0	1	1	0
1	0	0	1	0	0	0	0	2	1	1	0	1	2	0	1	2	1	1	0	0	1	0
1	0	0	1	1	1	2	0	0	1	2	1	0	2	1	1	0	0	1	0	1	1	1
1	0	0	1	1	0	1	0	2	1	1	0	1	2	0	0	0	0	1	0	1	1	0
1	0	0	1	1	0	1	0	0	1	0	1	1	2	1	0	0	0	1	0	1	1	0
1	0	0	1	2	0	0	0	1	1	0	1	1	2	0	1	0	0	1	0	1	1	0
1	0	0	1	0	0	0	0	1	0	2	0	1	2	1	1	2	1	1	0	1	1	0
1	0	0	0	1	1	1	0	1	0	2	0	0	2	1	0	2	1	1	0	0	1	0
1	0	0	1	1	0	2	0	2	0	0	0	1	2	1	1	2	1	1	0	1	1	0
1	0	0	1	1	0	0	0	2	0	0	0	1	2	0	0	2	1	1	0	0	1	0
1	0	0	1	0	1	1	0	2	0	2	0	0	2	0	1	0	0	1	0	0	1	0
0	0	1	2	1	0	1	1	1		2	0	1	1	1	1	1	1		0	0	0	0
0	0	1	1	2	0	1	0	1		2	0	1	2	1	1	1	1		0	1	0	1
0	0	0	2	2	0	2	0	0		2	0	1	2	1	1	1	1		0	0	0	1
0	0	0	2	1	0	1	1	1		2	0	1	1	0	0	1	0		0	1	0	0
0	0	0	1	0	0	0	1	1		2	0	2	2	0	1	1	1		0	0	0	0
0	0	0	2	1	0	1	1	0		2	0	2	2	1	1	1	0		0	1	0	0
0	0	0	2	2	0	2	1	1		2	0	2	1	1	0	1	0		0	1	0	0
0	1	1	2	0	0	1	1	1		2	0	1	2	1	1	1	0		0	0	0	0
0	0	0	1	1	0	1	0	1		2	0	1	2	1	1	1	0		0	1	0	1
0	0	1	1	1	0	0	0	1		2	0	1	2	1	1	1	1		0	1	0	0
0	0	0	1	1	0	1	0	0		0	0	1	1	1	1	1	1		0	1	0	1
0	1	0	2	2	1	2	1	1		0	0	0	2	1	0	1	0		0	1	0	0
0	0	1	2	0	0	1	1	1		0	0	1	1	0	1	1	0		0	0	0	0
0	0	0	1	1	0	1	1	0		0	0	2	2	0	1	1	0		0	1	0	1
0	0	0	1	1	0	1	0	0		2	0	1	1	0	0	0	0		0	0	0	1
0	0	0	2	2	0	1	0	0		2	0	2	1	1	1	0	0		0	1	0	1
0	1	1	1	1	1	0	0	2		0	1	1	0	1	0	0	0		0	0	0	0
0	0	1	2	0	0	0	0	1		0	0	2	2	1	1	0	0		0	0	0	0
0	1	1	2	1	0	2	1	1		0	0	1	0	1	1	0	0		0	1	0	0
0	1	0	2	0	0	1	1	0		0	0	2	0	0	0	0	0		0	1	0	1
0	0	1	2	1	0	0	1	2		0	0	1	0	0	0	0	0		0	0	0	0
0	0	0	2	0	0	0	1	1		0	0	0	0	0	0	0	0		1	0	0	0
0	1	1	2	2	0	2	0	1		2	1	2	1	1	0	0	0		0	1	0	1
0	0	0	2	1	0	0	1	1		2	1	1	2	1	1	0	0		0	1	0	1
0	1	1	2	2	0	1	1	0		2	1	2	2	1	1	0	0		0	1	0	1
0	1	1	2	0	0	1	0	2		2	1	0	0	1	0	0	0		0	0	0	1
0	0	0	2	0	0	1	1	0		2	0	2	2	1	1	0	0		0	1	0	0
0	0	1	2	1	0	1	0	0		2	0	1	2	1	1	0	0		0	1	0	1
0	1	0	2	2	1	2	1	0		2	0	2	2	1	1	0	0		0	1	0	1
0	0	0	2	0	0	2	0	0		2	0	1	2	1	1	0	0		0	1	0	1
0	1	0	2	2	0	2	0	0		2	0	1	2	1	0	0	0		1	1	0	1
0	0	0	2	0	0	1	0	0		2	0	2	2	1	1	0	0		0	0	0	1
0	0	0	1	1	0	1	0	1		2	0	1	2	1	1	0	0		0	0	0	1
0	0	0	2	1	0	1	1	1		2	0	1	2	1	1	0	0		0	0	0	0
0	0	1	2	0	0	1	0	0		2	0	1	2	1	1	0	0		0	1	0	0
0	1	1	1	1	0	1	0	0		2	0	1	2	1	1	0	0		0	1	0	0
0	1	0	2	0	0	1	1	0		2	0	1	2	1	1	0	0		0	0	0	1
0	1	1	2	2	0	2	1	1		2	0	1	2	1	1	0	0		0	1	0	0
0	0	0	2	1	0	1	0	0		2	0	1	2	1	1	0	0		0	0	0	1
0	0	0	2	1	0	1	0	2		2	0	2	2	1	1	0	0		0	1	0	1
0	0	0	1	0	1	0	0	1		2	0	1	2	1	1	0	0		0	0	0	0
0	1	0	2	0	0	1	0	0		2	0	2	2	1	1	0	0		0	0	0	1
0	0	0	2	2	0	2	0	2		2	0	2	1	1	1	0	0		0	1	0	1
0	0	1	2	1	0	1	1	0		2	0	2	2	1	1	0	0		0	0	0	0
0	0	1	2	1	0	1	0	0		2	0	1	2	1	1	0	0		0	1	0	1
0	0	0	1	1	0	1	0	0		2	0	1	2	1	1	0	0		0	1	0	0
0	0	0	1	2	2	0	0	0		2	0	0	2	1	1	0	0		0	1	0	1
0	0	0	2	0	1	1	1	0		2	0	2	2	1	1	0	0		0	0	0	0
0	0	0	2	1	0	2	0	0		2	0	2	2	1	1	0	0		0	1	0	1
0	0	0	2	0	1	0	1	0		2	0	1	2	1	1	0	0		0	0	0	0
0	0	0	1	1	0	1	0	0		2	0	1	2	1	1	0	0		0	0	0	0
0	0	0	2	1	0	1	0	0		2	0	1	2	1	1	0	0		0	1	0	1
0	0	0	1	2	0	2	0	0		2	0	2	1	1	1	0	0		0	1	0	1
0	0	0	1	2	0	1	1	0		2	0	1	1	1	0	0	0		0	1	0	1
0	0	0	2	2	0	2	0	0		2	0	1	1	1	1	0	0		0	1	0	1
0	0	0	1	1	0	1	0	0		2	0	0	1	1	1	0	0		0	1	0	1
0	0	0	1	1	0	1	0	0		2	0	1	2	1	1	0	0		0	0	0	1
0	0	0	2	0	0	1	1	0		2	0	1	2	1	1	0	0		0	0	0	0
0	1	0	1	2	0	1	0	0		2	0	1	2	1	1	0	0		0	0	0	1
0	1	1	2	0	0	1	0	2		2	0	0	2	1	0	0	0		0	1	0	0
0	0	0	1	1	0	0	0	2		2	0	2	0	0	0	0	0		0	0	0	1
0	0	0	2	2	1	0	0	0		2	0	1	0	0	0	0	0		0	1	0	0
0	0	0	2	2	0	1	0	0		2	0	1	0	0	1	0	0		0	0	0	1
0	0	0	2	2	0	2	1	1		2	0	0	0	0	0	0	0		0	1	0	0
0	0	0	2	0	0	1	1	0		2	0	2	1	0	1	0	0		0	0	0	1
0	0	0	2	1	0	2	0	0		2	0	2	1	0	1	0	0		0	1	0	1
0	0	0	1	1	0	2	0	0		2	0	2	1	0	1	0	0		0	1	0	1
0	1	0	2	1	0	2	1	0		2	0	1	1	0	1	0	0		0	1	0	0
0	0	0	1	1	0	1	0	1		2	0	1	1	0	1	0	0		0	1	0	1
0	0	0	2	2	0	0	0	1		2	0	1	1	0	0	0	0		0	0	0	1
0	0	0	2	2	0	1	0	1		2	0	1	1	0	0	0	0		0	1	0	1
0	1	0	1	1	0	1	0	0		2	0	0	1	0	1	0	0		0	0	0	0
0	0	0	2	0	0	1	1	1		2	0	1	2	0	1	0	0		0	1	0	0
0	0	0	2	2	0	2	0	0		2	0	1	2	0	1	0	0		0	0	0	1
0	0	0	2	1	1	1	1	0		2	0	1	2	0	0	0	0		0	1	0	0
0	0	0	1	2	2	0	0	0		2	0	1	2	0	1	0	0		0	1	0	1
0	0	1	2	1	1	0	1	0		2	0	1	2	0	1	0	0		0	0	0	1
0	0	0	2	0	0	0	1	0		2	0	0	2	0	1	0	0		0	1	0	1
0	0	0	2	2	0	2	1	0		2	1	1	2	1	1	0	0		0	1	0	0
0	1	1	2	1	0	1	0	0		2	1	1	2	1	1	0	0		0	0	0	1
0	0	0	1	2	0	1	0	0		2	1	1	2	1	1	0	0		0	1	0	1
0	0	0	2	2	0	2	0	0		2	1	2	1	1	1	0	0		0	1	0	1
0	0	1	0	1	0	0	0	0		2	1	0	2	1	1	0	0		0	1	0	1
0	0	0	1	1	0	1	0	0		2	0	2	2	1	1	0	0		1	1	0	1
0	0	1	2	0	0	1	0	1		2	0	2	1	1	0	0	0		0	0	0	1
0	0	0	2	1	0	0	1	0		2	0	1	2	1	1	0	0		0	0	0	1
0	0	0	2	2	0	1	1	0		2	0	2	2	1	1	0	0		0	1	0	0
0	0	0	1	1	0	1	0	0		2	0	1	2	1	1	0	0		0	1	0	1
0	1	1	1	2	2	0	0	1		2	0	1	2	1	1	0	0		1	1	0	1
0	0	0	2	2	0	2	0	0		2	0	2	2	1	1	0	0		0	1	0	1
0	1	1	1	1	0	1	0	0		2	0	2	2	1	1	0	0		0	0	0	1
0	0	0	1	0	0	1	0	2		2	0	1	2	1	1	0	0		0	1	0	1
0	0	0	2	0	0	0	1	0		2	0	2	2	1	1	0	0		0	1	0	1
0	0	0	1	2	0	1	0	0		2	0	1	2	1	1	0	0		0	0	0	1
0	0	0	2	2	0	1	1	0		2	0	1	2	1	0	0	0		0	1	0	1
0	0	0	2	2	0	2	0	0		2	0	2	1	1	1	0	0		0	1	0	1
0	0	0	1	2	0	2	0	0		2	0	1	2	1	1	0	0		0	1	0	1
0	0	1	2	2	0	0	0	0		2	0	1	2	1	1	0	0		1	1	0	1
0	0	0	2	1	0	1	0	0		2	0	2	0	0	1	0	0		1	1	0	1
0	0	1	2	2	0	2	0	0		2	0	2	0	0	0	0	0		0	0	0	0
0	0	0	2	2	0	1	0	0		2	0	1	0	0	0	0	0		0	1	0	0
0	0	0	1	1	0	1	0	0		2	0	1	0	0	0	0	0		0	0	0	1
0	0	1	1	1	0	1	0	0		2	0	1	1	0	1	0	0		0	1	0	1
0	0	0	1	0	0	1	0	0		2	0	1	1	0	1	0	0		0	1	0	1
0	0	0	1	1	0	1	0	2		2	0	1	1	0	1	0	0		0	0	0	0
0	1	0	1	0	1	1	0	0		2	0	0	2	0	1	0	0		0	1	0	1
0	0	0	2	2	0	2	1	0		2	0	2	2	0	0	0	0		0	0	0	1
0	0	0	2	1	1	1	1	0		2	1	1	1	1	1	0	0		1	1	0	0
0	0	0	1	0	0	0	0	0		2	1	1	0	1	0	0	0		0	1	0	1
0	1	0	1	1	0	0	0	0		2	1	1	0	1	0	0	0		0	1	0	1
0	1	0	2	0	0	1	1	1		2	1	2	1	0	0	0	0		0	1	0	0
0	0	0	1	1	0	0	0	0		2	0	1	2	1	1	0	0		0	1	0	1
0	1	1	2	2	1	2	0	0		2	0	2	2	1	1	0	0		1	1	0	0
0	0	0	2	2	0	2	1	1		2	0	2	2	1	1	0	0		0	1	0	0
0	1	0	2	2	0	2	0	0		2	0	0	2	1	1	0	0		1	1	0	1
0	1	0	2	2	1	1	0	0		2	0	1	0	1	1	0	0		0	0	0	1
0	0	1	2	0	0	0	1	0		2	0	2	2	1	0	0	0		0	0	0	1
0	0	0	2	2	0	2	0	0		2	0	1	2	1	1	0	0		1	1	0	1
0	0	0	2	0	0	0	1	0		2	0	1	0	1	1	0	0		0	0	0	1
0	1	1	2	1	0	1	0	0		2	0	2	2	1	1	0	0		0	0	0	1
0	0	0	2	0	0	0	0	0		2	0	2	2	1	1	0	0		0	0	0	1
0	0	0	2	0	0	1	0	0		2	0	0	2	1	1	0	0		1	1	0	1
0	0	0	2	0	0	0	1	0		2	0	2	2	1	0	0	0		0	1	0	0
0	0	0	1	1	1	0	0	2		2	0	1	2	1	1	0	0		0	0	0	1
0	0	0	2	1	1	0	0	0		2	0	2	0	1	0	0	0		0	0	0	1
0	1	0	2	0	1	0	1	0		2	0	2	1	1	1	0	0		0	1	0	1
0	0	0	2	2	0	2	0	0		2	0	1	1	1	0	0	0		0	0	0	1
0	0	0	2	0	0	0	0	2		2	0	1	0	0	0	0	0		0	1	0	1
0	0	0	1	2	0	1	0	0		2	0	1	0	0	0	0	0		0	0	0	1
0	0	0	1	2	0	2	0	0		2	0	1	0	0	0	0	0		0	1	0	1
0	0	0	2	1	1	1	1	0		2	0	2	1	0	1	0	0		0	1	0	0
0	0	0	1	2	0	0	0	2		2	0	1	1	0	0	0	0		1	1	0	1
0	0	0	1	2	0	1	0	0		2	0	1	1	0	1	0	0		0	1	0	1
0	1	1	2	1	0	1	0	1		2	0	1	2	0	1	0	0		0	1	0	0
0	0	1	1	1	0	1	0	1		2	0	0	2	0	1	0	0		0	0	0	0
0	0	0	1	1	0	0	0	0		2	0	1	2	0	0	0	0		0	1	0	1
0	0	0	2	1	0	1	0	1		2	0	0	2	0	1	0	0		0	1	0	0
0	0	0	1	2	0	1	0	0		2	0	1	2	0	1	0	0		0	1	0	1
0	0	0	2	1	1	0	1	2		1	1	2	2	1	1	0	0		0	1	0	0
0	1	0	1	0	1	0	0	0		1	1	0	1	1	1	0	0		0	1	0	1
0	0	0	2	0	1	1	0	0		1	1	2	2	1	1	0	0		0	0	0	1
0	0	1	2	0	0	1	0	0		1	1	0	2	1	1	0	0		0	1	0	1
0	0	0	1	1	1	1	0	0		1	1	1	2	1	1	0	0		0	0	0	1
0	0	0	1	1	0	0	0	0		1	1	0	0	1	1	0	0		0	0	0	1
0	0	0	0	0	0	0	0	1		1	1	0	1	1	1	0	0		0	0	0	1
0	0	0	2	1	0	1	0	2		1	0	0	2	1	1	0	0		0	1	0	1
0	1	1	2	0	0	0	0	0		1	0	1	2	1	1	0	0		0	1	0	0
0	0	0	1	2	0	1	0	0		1	0	1	2	1	1	0	0		0	1	0	1
0	0	0	1	2	0	1	0	0		1	0	0	2	1	1	0	0		0	1	0	1
0	0	0	2	2	0	2	0	1		1	0	1	2	1	1	0	0		0	1	0	1
0	0	1	1	2	2	0	0	0		1	0	1	2	1	1	0	0		0	1	0	1
0	1	0	1	2	0	0	0	0		1	0	0	0	1	1	0	0		0	1	0	1
0	0	0	2	0	0	1	0	0		1	0	1	2	1	1	0	0		0	1	0	1
0	0	0	1	2	0	1	0	0		1	0	1	2	1	1	0	0		0	1	0	1
0	0	0	1	2	0	2	0	0		1	0	0	2	1	1	0	0		0	0	0	1
0	0	0	1	0	0	1	0	0		1	0	0	2	1	1	0	0		0	0	0	1
0	0	0	1	1	0	1	0	0		1	0	1	0	1	0	0	0		1	1	0	1
0	0	0	2	1	0	1	0	0		1	0	2	1	1	1	0	0		0	1	0	1
0	0	0	1	2	0	1	0	0		1	0	1	1	1	1	0	0		0	0	0	1
0	0	0	1	2	0	2	0	0		1	0	1	1	1	1	0	0		0	1	0	1
0	0	0	1	2	0	0	0	0		1	0	1	1	1	1	0	0		0	0	0	1
0	0	0	1	2	0	1	0	0		1	0	1	2	1	1	0	0		0	1	0	1
0	0	0	1	2	0	1	0	0		1	0	1	2	1	1	0	0		0	1	0	1
0	1	0	2	0	1	0	1	0		1	0	1	2	1	1	0	0		1	1	0	0
0	1	1	2	2	0	1	1	0		1	0	2	0	0	1	0	0		0	0	0	1
0	1	0	2	0	1	1	1	1		1	0	2	0	0	0	0	0		0	0	0	1
0	1	1	1	1	0	1	0	1		1	0	2	0	0	1	0	0		0	1	0	0
0	0	0	1	2	1	0	0	0		1	0	1	0	0	0	0	0		0	0	0	1
0	0	1	2	0	0	0	0	0		1	0	0	0	0	0	0	0		0	0	0	0
0	0	0	1	2	1	1	0	1		1	0	1	1	0	1	0	0		0	1	0	1
0	0	0	1	2	0	1	0	0		1	0	1	1	0	1	0	0		0	1	0	1
0	0	0	1	2	1	0	0	0		1	0	1	1	0	1	0	0		0	0	0	1
0	0	0	1	1	0	2	0	0		1	0	1	1	0	0	0	0		0	0	0	1
0	0	0	1	2	0	1	0	0		1	0	0	1	0	0	0	0		1	0	0	1
0	0	0	0	1	2	0	0	0		1	0	0	1	0	0	0	0		0	0	0	1
0	1	0	2	2	0	1	1	0		1	0	2	2	0	1	0	0		0	1	0	1
0	0	0	2	0	1	1	1	0		1	0	1	2	0	0	0	0		0	0	0	1
0	0	0	1	2	0	1	1	0		1	0	1	2	0	1	0	0		0	1	0	1
0	0	0	1	2	0	2	0	0		1	0	1	2	0	1	0	0		0	1	0	1
0	0	0	1	1	0	1	0	0		1	0	1	2	0	1	0	0		0	0	0	1
0	0	0	1	2	0	1	0	0		0	1		2	1	1	0	0		0	1	0	1
0	0	0	2	2	0	2	0	0		0	1	1	0	1	1	0	0		0	1	0	1
0	0	0	2	2	1	2	0	0		0	1	1	2	1	1	0	0		1	1	0	1
0	0	0	2	2	0	2	0	0		0	1	0	2	1	1	0	0		0	0	0	1
0	1	0	2	1	0	0	1	0		0	1	2	2	1	0	0	0		0	1	0	0
0	1	0	2	1	1	0	0	1		0	1	1	2	1	0	0	0		0	1	0	1
0	0	0	2	2	1	2	0	0		0	1	2	2	1	1	0	0		0	1	0	1
0	0	0	2	0	0	1	0	0		0	1	1	1	1	0	0	0		0	0	0	1
0	0	0	2	1	0	1	0	1		0	1	1	2	1	1	0	0		0	1	0	0
0	0	1	2	0	0	0	1	0		0	1	2	2	1	1	0	0		0	1	0	0
0	1	1	2	1	0	1	1	1		0	1	1	2	1	1	0	0		0	1	0	0
0	0	0	2	2	0	1	1	0		0	1	2	2	1	1	0	0		0	1	0	1
0	0	0	2	2	0	1	0	2		0	1	1	2	1	1	0	0		0	0	0	0
0	0	0	2	2	0	2	0	1		0	1	1	2	1	0	0	0		0	1	0	1
0	0	0	1	0	1	0	0	1		0	1	0	2	1	1	0	0		0	1	0	0
0	0	0	2	1	0	1	0	0		0	1	1	0	0	1	0	0		0	0	0	1
0	0	0	2	2	1	0	0	1		0	0	1	2	1	1	0	0		0	0	0	0
0	0	1	2	0	1	1	1	0		0	0	1	2	1	1	0	0		0	1	0	0
0	1	1	2	1	0	1	1	1		0	0	2	2	1	1	0	0		0	1	0	1
0	0	0	1	1	0	1	0	0		0	0	1	2	1	1	0	0		0	1	0	1
0	1	1	2	0	1	1	1	1		0	0	0	2	1	0	0	0		0	0	0	0
0	0	0	1	0	0	0	0	0		0	0	1	2	1	1	0	0		0	1	0	1
0	1	1	2	0	0	0	0	2		0	0	1	2	1	0	0	0		0	0	0	1
0	1	1	2	0	0	2	1	0		0	0	2	2	1	1	0	0		0	0	0	1
0	0	0	2	2	0	2	0	0		0	0	2	2	1	1	0	0		0	1	0	1
0	1	0	2	2	0	2	0	0		0	0	1	2	1	1	0	0		0	1	0	1
0	0	0	1	2	0	1	0	2		0	0	1	2	1	1	0	0		0	1	0	1
0	0	0	2	2	0	2	0	1		0	0	1	2	1	1	0	0		0	1	0	1
0	0	0	1	1	0	2	0	0		0	0	1	2	1	1	0	0		0	1	0	1
0	0	0	2	2	0	2	0	0		0	0	0	2	1	1	0	0		0	1	0	0
0	1	0	1	0	0	1	0	0		0	0	1	0	1	1	0	0		0	0	0	1
0	0	0	2	2	1	1	1	1		0	0	1	1	1	1	0	0		0	0	0	1
0	0	0	1	2	0	2	0	2		0	0	1	1	1	1	0	0		0	1	0	0
0	0	0	1	0	1	0	0	2		0	0	1	1	1	1	0	0		0	1	0	0
0	0	0	1	2	0	2	1	1		0	0	1	2	1	1	0	0		0	1	0	1
0	0	0	2	1	0	1	0	1		0	0	0	2	1	1	0	0		0	1	0	0
0	0	0	2	1	1	1	0	0		0	0	2	2	1	1	0	0		1	1	0	0
0	0	0	2	1	0	1	1	1		0	0	2	2	1	1	0	0		0	1	0	0
0	0	0	2	1	0	1	1	0		0	0	1	2	1	1	0	0		0	1	0	0
0	0	0	2	0	0	1	1	2		0	0	1	0	1	0	0	0		0	0	0	0
0	0	0	1	1	0	1	0	0		0	0	1	0	1	1	0	0		0	1	0	1
0	0	0	2	2	1	0	1	0		0	0	1	0	1	0	0	0		0	1	0	1
0	0	0	2	0	0	1	0	2		0	0	2	1	1	1	0	0		0	1	0	0
0	0	0	2	2	0	2	0	0		0	0	2	1	1	1	0	0		0	1	0	1
0	0	0	2	1	0	1	1	1		0	0	2	1	1	1	0	0		0	1	0	0
0	0	0	2	2	0	2	0	1		0	0	1	1	1	1	0	0		0	1	0	1
0	0	0	1	2	0	1	0	1		0	0	1	1	1	1	0	0		0	0	0	0
0	0	0	2	2	0	1	0	0		0	0	1	1	1	1	0	0		0	1	0	1
0	0	0	2	2	0	2	0	0		0	0	1	1	1	1	0	0		0	0	0	1
0	0	0	2	2	0	1	0	0		0	0	1	1	1	1	0	0		0	0	0	1
0	0	0	1	2	0	1	0	0		0	0	1	1	1	0	0	0		0	1	0	1
0	0	0	2	0	1	1	0	1		0	0	1	1	1	0	0	0		0	1	0	0
0	0	0	1	2	1	0	0	0		0	0	1	1	1	1	0	0		0	1	0	1
0	0	0	1	2	0	1	0	0		0	0	1	1	1	1	0	0		0	1	0	1
0	1	1	2	0	0	1	0	0		0	0	1	1	1	1	0	0		0	0	0	1
0	0	1	2	1	0	1	0	1		0	0	1	2	1	1	0	0		0	0	0	0
0	0	0	2	2	0	0	1	0		0	0	1	2	1	1	0	0		0	1	0	1
0	1	0	2	0	0	0	1	0		0	0	2	0	0	1	0	0		0	0	0	0
0	0	1	2	0	0	1	0	0		0	0	2	0	0	0	0	0		0	0	0	1
0	0	0	2	0	0	1	0	0		0	0	2	0	0	0	0	0		0	0	0	1
0	0	1	1	0	1	0	0	0		0	0	2	0	0	0	0	0		0	0	0	1
0	0	0	2	2	0	1	0	0		0	0	2	0	0	0	0	0		0	1	0	1
0	0	0	1	0	0	1	0	0		0	0	2	0	0	1	0	0		0	0	0	1
0	1	1	2	1	0	1	0	0		0	0	1	0	0	1	0	0		0	0	0	1
0	1	1	1	1	0	1	0	2		0	0	1	0	0	0	0	0		0	0	0	1
0	0	0	2	2	0	2	0	0		0	0	1	0	0	0	0	0		0	1	0	1
0	0	0	1	2	0	1	0	1		0	0	1	0	0	0	0	0		0	1	0	1
0	0	0	1	1	0	1	0	0		0	0	1	0	0	0	0	0		0	0	0	1
0	1	0	1	1	0	2	0	0		0	0	1	0	0	1	0	0		0	1	0	1
0	1	0	1	2	0	1	0	0		0	0	1	0	0	0	0	0		0	1	0	1
0	0	0	1	2	0	1	0	0		0	0	1	0	0	1	0	0		0	1	0	1
0	0	0	2	0	0	1	0	0		0	0	1	0	0	0	0	0		0	1	0	1
0	1	0	1	0	0	1	0	0		0	0	1	0	0	0	0	0		0	0	0	1
0	0	0	2	2	0	1	0	0		0	0	1	0	0	0	0	0		0	1	0	0
0	0	0	2	2	0	1	1	0		0	0	1	0	0	0	0	0		0	1	0	1
0	0	0	2	2	0	2	1	1		0	0	2	1	0	1	0	0		0	0	0	1
0	0	0	2	1	0	2	0	0		0	0	2	1	0	0	0	0		0	0	0	1
0	0	0	2	0	0	0	0	2		0	0	2	1	0	1	0	0		0	1	0	0
0	0	0	2	0	0	1	0	0		0	0	1	1	0	1	0	0		0	0	0	1
0	0	0	2	2	0	0	0	0		0	0	1	1	0	1	0	0		0	1	0	1
0	0	0	2	2	0	2	0	1		0	0	1	1	0	1	0	0		0	1	0	0
0	0	0	2	0	0	1	1	1		0	0	1	1	0	0	0	0		0	0	0	0
0	0	0	2	2	0	1	0	0		0	0	1	1	0	0	0	0		0	1	0	0
0	0	1	2	1	0	0	0	0		0	0	1	1	0	0	0	0		0	0	0	1
0	0	0	2	2	0	2	1	1		0	0	1	1	0	1	0	0		0	1	0	0
0	1	0	2	2	0	1	0	0		0	0	1	1	0	1	0	0		0	0	0	0
0	0	0	2	2	0	2	0	0		0	0	1	1	0	1	0	0		0	1	0	1
0	0	0	2	0	0	1	1	1		0	0	1	1	0	1	0	0		0	1	0	0
0	0	0	2	2	0	2	0	1		0	0	1	1	0	0	0	0		0	1	0	1
0	0	0	2	1	0	1	0	0		0	0	1	1	0	1	0	0		1	1	0	1
0	0	1	1	2	0	1	0	0		0	0	1	1	0	1	0	0		0	1	0	1
0	0	0	1	2	0	1	0	0		0	0	1	1	0	0	0	0		0	1	0	1
0	1	0	1	2	0	2	0	0		0	0	1	1	0	1	0	0		0	1	0	1
0	0	0	1	1	0	0	0	2		0	0	0	1	0	1	0	0		0	0	0	1
0	0	0	2	2	0	2	0	0		0	0	0	1	0	1	0	0		0	1	0	0
0	0	0	2	2	0	2	0	0		0	0	2	2	0	1	0	0		0	1	0	1
0	0	0	1	2	0	1	0	0		0	0	1	2	0	1	0	0		0	1	0	1
0	1	0	2	2	0	1	1	0		0	0	1	2	0	1	0	0		0	1	0	0
0	0	0	2	0	0	1	1	1		0	0	1	2	0	1	0	0		0	0	0	0
0	0	0	1	2	2	0	0	0		0	0	1	2	0	0	0	0		0	1	0	1
0	0	0	2	1	0	1	1	0		0	0	1	2	0	1	0	0		0	1	0	0
0	0	0	1	2	0	2	0	0		0	0	1	2	0	1	0	0		0	0	0	1
0	0	0	2	1	0	0	1	0		0	0	1	2	0	0	0	0		0	1	0	0
0	0	1	1	2	0	1	0	1		0	0	1	2	0	1	0	0		0	1	0	0
0	0	0	2	2	0	2	0	0		0	0	1	2	0	0	0	0		0	1	0	0
0	0	0	1	2	0	1	0	1		0	0	1	2	0	0	0	0		0	1	0	1
0	0	1	1	1	0	2	0	0		0	0	1	2	0	1	0	0		0	0	0	1
0	0	0	2	2	0	1	1	1		0	1	0	2	1	1	2	0		1	0	1	1
0	0	0	1	1	0	0	0	1		2	0	0	2	1	1	2	1		0	0	1	0
0	0	0	1	2	0	2	0	0		0	0	1	1	1	1	2	1		0	1	1	0
0	0	0	1	1	0	1	0	2		2	0	1	0	1	1	1	0		0	0	1	0
0	0	0	2	0	0	1	1	1		2	0	1	1	0	1	1	0		0	1	1	0
0	0	0	2	2	0	2	0	2		2	0	0	1	0	1	1	1		0	1	1	0
0	0	0	2	2	0	2	0	1		2	0	2	1	0	0	1	1		0	0	1	1
0	0	0	2	2	0	2	1	0		2	0	1	2	1	1	1	0		0	1	1	1
0	0	0	2	1	0	1	1	1		2	0	1	1	1	1	1	0		1	0	1	0
0	0	1	1	1	0	1	0	2		2	0	0	1	1	1	1	1		0	1	1	0
0	0	0	2	2	0	2	0	2		2	0	1	2	0	1	1	1		0	1	1	0
0	1	0	2	2	0	1	1	0		1	1	1	2	0	1	1	1		0	0	1	0
0	0	0	1	1	0	1	1	1		0	1	0	2	1	1	1	0		0	1	1	0
0	0	0	2	1	1	1	1	1		0	0	0	2	1	1	1	0		0	0	1	0
0	0	1	2	1	0	1	1	1		0	0	2	1	1	1	1	1		1	0	1	0
0	0	0	1	1	1	2	0	1		0	0	1	1	1	1	1	1		0	1	1	1
0	0	0	2	0	0	1	1	1		0	0	1	1	1	0	1	1		0	0	1	0
0	0	0	2	1	0	2	1	0		0	0	2	2	1	1	1	0		0	1	1	0
0	0	0	1	0	0	1	1	0		0	0	0	2	1	0	1	1		1	1	1	1
0	0	0	2	2	0	1	1	1		0	0	1	1	0	1	1	1		0	0	1	0
0	0	0	2	1	0	1	1	1		0	0	1	1	0	1	1	1		0	1	1	0
0	0	0	2	2	0	2	1	0		0	0	1	1	0	0	1	1		0	0	1	0
0	0	0	2	1	0	1	1	1		0	0	0	1	0	0	1	0		0	1	1	0
0	1	1	2	2	0	2	1	0		2	0	0	0	0	0	0	0		0	0	1	1
0	0	1	2	0	1	1	1	0		2	0	2	2	1	1	0	0		0	0	1	0
0	0	0	2	0	0	0	0	0		2	0	2	2	1	1	0	0		0	0	1	1
0	0	0	1	1	0	1	0	0		1	0	0	1	0	1	0	0		0	1	1	1
0	0	0	1	2	0	2	0	1		0	0	1	2	1	1	0	0		1	1	1	1
0	0	0	0	1	2	0	0	0		2	1	0	1	0	0	0	0		1	0	1	0
0	0	1	1	0	0	0	0	2		2	1	1	2	1	1	0	0		0	0	1	1
0	0	1	2	1	0	1	1	1		2	1	2	2	1	1	0	0		0	0	1	1
0	0	0	2	1	0	2	1	1		2	1	0	2	1	1	0	0		0	0	1	1
0	0	0	2	0	1	0	0	0		2	1	1	2	1	1	0	0		0	0	1	1
0	0	0	1	2	0	1	0	1		2	1	0	2	1	1	0	0		0	1	1	1
0	0	1	1	0	1	1	0	0		2	0	1	2	1	0	0	0		0	0	1	1
0	0	0	1	0	0	1	0	0		2	0	0	0	1	1	0	0		0	1	1	1
0	0	0	2	2	0	1	0	0		2	0	0	2	1	1	0	0		0	0	1	1
0	0	1	2	2	0	2	1	0		2	0	1	2	1	1	0	0		0	1	1	1
0	0	0	2	1	0	1	1	0		2	0	1	2	1	1	0	0		0	1	1	0
0	0	0	2	2	1	0	1	0		2	0	2	2	1	0	0	0		0	1	1	1
0	1	1	2	1	0	2	1	0		2	0	1	1	1	1	0	0		0	0	1	0
0	0	0	1	2	0	2	0	2		2	0	1	2	1	1	0	0		0	1	1	1
0	0	0	2	0	1	0	0	2		2	0	1	2	1	1	0	0		0	0	1	0
0	0	1	1	2	1	0	0	0		2	0	1	2	1	1	0	0		0	0	1	1
0	0	0	1	2	0	2	0	1		2	0	1	1	1	0	0	0		0	1	1	1
0	0	0	1	1	0	0	0	2		2	0	1	2	1	1	0	0		0	1	1	1
0	0	0	1	2	0	1	0	0		2	0	1	2	1	1	0	0		0	1	1	1
0	0	0	1	0	1	0	0	0		2	0	1	2	1	1	0	0		0	1	1	1
0	0	0	2	2	0	1	0	2		2	0	1	0	0	0	0	0		0	1	1	1
0	0	0	2	0	0	1	0	1		2	0	1	1	0	1	0	0		0	1	1	0
0	0	0	1	2	0	1	0	0		2	0	1	1	0	0	0	0		0	1	1	1
0	0	0	1	1	0	1	0	1		2	0	1	1	0	1	0	0		0	1	1	0
0	0	0	1	2	0	2	0	0		2	0	0	1	0	1	0	0		0	1	1	0
0	0	0	2	1	0	1	0	0		2	0	1	2	0	1	0	0		0	1	1	1
0	0	0	1	1	0	1	0	0		2	0	1	2	0	0	0	0		0	1	1	1
0	0	0	1	1	0	1	0	0		2	0	1	2	0	1	0	0		0	0	1	1
0	0	0	2	2	0	1	1	0		2	0	1	2	0	0	0	0		0	1	1	1
0	0	0	1	2	0	2	0	0		2	1	1	2	1	1	0	0		0	1	1	1
0	1	0	1	2	0	1	0	0		2	1	1	2	1	1	0	0		1	0	1	1
0	1	1	2	2	0	2	0	0		2	1	1	2	1	1	0	0		0	0	1	1
0	0	0	1	0	0	0	0	2		2	1	1	1	1	1	0	0		0	0	1	1
0	0	0	2	1	0	2	1	1		2	1	0	2	0	0	0	0		0	0	1	1
0	0	0	1	0	1	1	0	2		2	0	0	0	1	0	0	0		0	1	1	0
0	0	0	1	1	1	1	0	0		2	0	1	2	1	1	0	0		0	0	1	1
0	0	0	0	1	2	0	0	0		2	0	0	2	1	1	0	0		0	0	1	1
0	1	1	2	1	1	0	1	1		2	0	1	1	1	1	0	0		1	0	1	0
0	0	0	1	2	0	1	0	0		2	0	1	2	1	1	0	0		0	1	1	1
0	1	1	1	2	0	2	0	0		2	0	1	2	1	1	0	0		0	1	1	1
0	0	0	2	2	0	2	0	0		2	0	2	2	1	1	0	0		0	1	1	1
0	1	0	1	2	0	2	0	0		2	0	0	2	1	1	0	0		0	1	1	1
0	0	0	1	1	0	1	0	0		2	0	1	2	1	1	0	0		0	1	1	1
0	0	0	2	2	0	2	0	0		2	0	1	2	1	1	0	0		1	1	1	1
0	0	0	2	2	0	2	0	0		2	0	1	2	1	1	0	0		0	1	1	1
0	1	0	1	1	0	2	0	0		2	0	1	2	1	1	0	0		1	1	1	1
0	0	0	2	1	0	1	0	0		2	0	1	2	1	1	0	0		0	1	1	1
0	0	0	1	2	0	1	0	0		2	0	0	2	1	1	0	0		0	1	1	1
0	0	0	2	1	0	0	0	2		2	0	1	2	1	1	0	0		0	1	1	1
0	0	0	1	0	0	0	0	0		2	0	0	2	1	1	0	0		0	1	1	1
0	0	1	2	1	0	1	1	0		2	0	1	1	0	1	0	0		0	1	1	0
0	0	0	1	1	0	1	0	0		2	0	1	1	0	1	0	0		0	0	1	0
0	0	0	1	2	0	2	0	1		2	0	1	1	0	1	0	0		0	1	1	1
0	0	0	2	2	0	2	0	1		2	0	1	1	0	0	0	0		0	1	1	1
0	0	0	1	1	1	1	0	0		2	0	1	1	0	0	0	0		0	1	1	1
0	0	0	2	2	0	2	0	0		2	0	1	1	0	0	0	0		0	1	1	1
0	0	0	2	1	1	0	1	0		2	1	2	2	1	0	0	0		0	1	1	0
0	0	1	1	2	0	2	0	0		2	1	1	2	1	1	0	0		0	1	1	1
0	0	0	2	1	0	2	0	2		2	0	1	2	1	1	0	0		0	0	1	0
0	0	0	1	2	0	1	0	2		2	0	1	2	1	1	0	0		0	1	1	1
0	1	0	1	2	0	2	0	0		2	0	1	2	1	1	0	0		0	1	1	1
0	0	0	1	2	0	2	0	0		2	0	1	2	1	1	0	0		0	1	1	1
0	0	0	2	2	0	2	0	0		2	0	2	2	1	1	0	0		1	1	1	1
0	0	0	2	2	0	2	0	0		2	0	0	2	1	1	0	0		0	1	1	1
0	0	0	1	1	0	0	0	0		2	0	0	2	1	1	0	0		0	0	1	1
0	1	0	2	1	0	1	1	2		2	0	2	2	1	0	0	0		0	1	1	1
0	0	0	1	1	0	2	0	0		2	0	1	2	1	1	0	0		0	0	1	1
0	0	0	2	2	1	1	1	0		2	0	2	2	1	0	0	0		0	1	1	0
0	1	1	1	0	0	1	0	2		2	0	1	2	1	1	0	0		1	0	1	0
0	0	0	2	1	0	1	1	0		2	0	1	2	1	1	0	0		0	1	1	0
0	1	1	2	0	1	0	1	1		2	0	1	2	1	1	0	0		0	0	1	0
0	0	0	1	1	1	1	0	2		2	0	0	0	1	0	0	0		0	1	1	1
0	1	0	1	0	0	1	0	0		2	0	0	1	1	1	0	0		1	1	1	1
0	0	1	2	1	0	1	0	1		2	0	0	2	1	1	0	0		0	1	1	0
0	1	0	1	1	0	1	0	0		2	0	1	2	1	1	0	0		0	1	1	1
0	0	0	1	1	1	2	0	0		2	0	0	2	1	1	0	0		1	1	1	0
0	0	0	1	2	0	2	0	0		2	0	1	0	0	0	0	0		0	1	1	1
0	0	0	2	2	0	2	0	0		2	0	2	1	0	0	0	0		0	0	1	0
0	0	0	1	2	0	1	1	0		2	0	1	1	0	0	0	0		0	1	1	1
0	1	0	2	1	0	1	1	1		2	0	0	1	0	1	0	0		1	1	1	0
0	0	0	1	1	0	1	0	2		2	0	0	2	0	1	0	0		0	1	1	0
0	0	0	2	2	0	1	0	0		1	1	1	2	0	1	0	0		0	1	1	1
0	1	1	1	1	0	2	0	0		1	0	0	2	1	1	0	0		1	0	1	1
0	0	0	2	2	0	2	0	0		1	0	1	2	1	1	0	0		0	1	1	1
0	0	0	1	2	0	2	0	0		1	0	1	2	1	1	0	0		0	1	1	1
0	1	1	2	0	0	1	1	0		1	0	1	2	1	1	0	0		1	1	1	0
0	0	0	2	1	0	0	0	0		1	0	1	2	1	0	0	0		0	1	1	0
0	0	0	1	1	2	0	0	0		1	0	0	2	1	1	0	0		0	1	1	1
0	0	1	1	1	0	1	0	1		1	0	1	1	1	0	0	0		0	1	1	1
0	0	0	1	2	0	0	0	0		1	0	1	1	1	0	0	0		0	0	1	0
0	0	0	1	1	1	0	0	0		1	0	1	1	1	0	0	0		0	0	1	1
0	0	0	2	1	0	1	0	0		1	0	2	2	1	1	0	0		1	1	1	1
0	0	0	1	2	0	2	0	0		1	0	1	2	1	1	0	0		0	1	1	1
0	1	0	1	1	0	0	0	0		1	0	1	0	0	1	0	0		0	1	1	1
0	0	0	2	2	0	2	1	2		1	0	1	0	0	0	0	0		1	0	1	0
0	0	0	2	1	1	0	0	0		1	0	2	1	0	0	0	0		0	0	1	1
0	0	0	2	2	0	2	0	1		1	0	2	1	0	0	0	0		1	0	1	1
0	0	0	1	2	2	0	0	0		1	0	1	1	0	1	0	0		0	1	1	1
0	0	0	2	0	0	0	1	0		1	0	1	1	0	0	0	0		0	1	1	0
0	0	0	1	2	2	0	0	0		1	0	1	1	0	0	0	0		0	0	1	1
0	0	1	1	2	0	1	0	0		1	0	1	2	0	1	0	0		0	0	1	1
0	0	0	1	2	0	1	0	0		1	0	1	2	0	1	0	0		0	1	1	1
0	0	0	1	2	0	0	0	0		1	0	0	2	0	0	0	0		1	1	1	1
0	0	0	0	1	2	0	0	2		1	0	0	2	0	1	0	0		0	0	1	1
0	1	0	2	1	0	0	1	0		0	1	2	2	1	1	0	0		1	1	1	1
0	0	0	2	1	0	1	1	0		0	1	1	2	1	1	0	0		0	1	1	1
0	0	0	2	2	0	1	0	1		0	0	2	2	1	1	0	0		0	1	1	1
0	0	0	2	0	0	1	1	0		0	0	1	2	1	1	0	0		1	1	1	1
0	0	0	2	2	0	2	0	0		0	0	2	2	1	1	0	0		0	1	1	1
0	0	0	1	1	0	0	0	2		0	0	0	0	1	1	0	0		1	0	1	0
0	0	0	2	0	1	2	1	1		0	0	1	2	1	0	0	0		1	0	1	0
0	0	0	2	2	0	2	0	0		0	0	2	2	1	1	0	0		0	1	1	1
0	0	0	2	2	1	2	0	0		0	0	1	2	1	1	0	0		0	0	1	1
0	0	0	2	2	0	1	0	0		0	0	1	2	1	1	0	0		1	1	1	1
0	0	0	2	2	0	2	0	0		0	0	1	2	1	1	0	0		0	1	1	1
0	0	0	2	1	0	2	1	2		0	0	2	2	1	1	0	0		0	0	1	1
0	0	0	1	2	0	2	0	1		0	0	1	2	1	1	0	0		0	1	1	1
0	0	0	1	1	0	0	0	0		0	0	1	2	1	1	0	0		0	1	1	1
0	0	0	1	0	0	0	0	0		0	0	1	2	1	1	0	0		0	1	1	0
0	0	0	1	2	0	2	0	0		0	0	1	2	1	1	0	0		0	1	1	0
0	0	0	2	2	0	2	0	1		0	0	1	2	1	0	0	0		0	1	1	1
0	0	0	2	1	0	1	1	1		0	0	1	2	1	1	0	0		0	1	1	0
0	0	0	1	1	0	2	0	0		0	0	1	2	1	1	0	0		0	1	1	1
0	0	0	2	2	1	2	0	0		0	0	1	2	1	1	0	0		0	1	1	0
0	1	0	2	2	0	0	0	0		0	0	1	0	1	1	0	0		0	1	1	1
0	1	0	1	2	0	2	0	0		0	0	1	1	1	1	0	0		1	1	1	1
0	0	0	1	2	0	1	0	1		0	0	1	2	1	1	0	0		0	1	1	1
0	0	0	2	0	0	0	0	0		0	0	1	2	1	1	0	0		0	1	1	0
0	0	0	1	2	0	2	0	0		0	0	1	2	1	0	0	0		0	1	1	1
0	1	0	2	1	0	0	1	0		0	0	1	2	1	1	0	0		0	1	1	1
0	0	0	1	1	0	1	0	0		0	0	1	2	1	1	0	0		0	0	1	0
0	0	0	1	2	0	1	0	0		0	0	1	2	1	1	0	0		0	0	1	1
0	1	0	1	2	0	1	0	0		0	0	1	2	1	1	0	0		0	1	1	1
0	0	0	2	2	0	1	1	0		0	0	1	2	1	1	0	0		0	0	1	1
0	0	0	2	1	0	0	1	1		0	0	1	2	1	1	0	0		0	0	1	1
0	0	0	2	2	0	1	0	2		0	0	2	0	1	1	0	0		0	1	1	1
0	0	0	2	0	0	0	0	2		0	0	1	0	1	0	0	0		0	0	1	0
0	0	0	2	1	0	2	1	0		0	0	2	1	1	1	0	0		0	0	1	1
0	0	0	2	0	1	1	0	0		0	0	2	1	1	0	0	0		0	1	1	1
0	0	1	2	2	0	2	0	1		0	0	2	1	1	1	0	0		0	0	1	1
0	0	0	1	1	0	0	0	1		0	0	1	1	1	1	0	0		0	0	1	1
0	0	0	1	2	0	2	0	1		0	0	1	1	1	0	0	0		0	0	1	1
0	0	0	1	2	0	2	0	0		0	0	1	1	1	1	0	0		0	1	1	1
0	0	0	1	2	0	1	0	0		0	0	1	1	1	0	0	0		0	1	1	1
0	0	0	1	2	0	0	0	0		0	0	1	1	1	1	0	0		0	0	1	1
0	0	0	2	1	0	1	0	0		0	0	2	2	1	1	0	0		0	0	1	1
0	1	0	1	2	0	1	0	0		0	0	1	2	1	1	0	0		1	1	1	1
0	0	0	1	1	1	0	1	0		0	0	1	2	1	1	0	0		0	0	1	0
0	0	0	1	0	0	2	0	0		0	0	1	2	1	1	0	0		0	1	1	1
0	0	0	2	0	1	1	1	2		0	0	2	0	0	0	0	0		0	0	1	1
0	0	0	2	0	0	1	1	2		0	0	1	0	0	0	0	0		0	0	1	0
0	0	0	2	2	0	2	1	0		0	0	1	0	0	1	0	0		0	1	1	1
0	0	0	1	1	0	1	1	1		0	0	1	0	0	0	0	0		0	1	1	0
0	0	0	2	1	0	0	1	0		0	0	2	1	0	0	0	0		0	1	1	0
0	0	0	2	2	0	1	0	0		0	0	1	1	0	1	0	0		0	1	1	1
0	0	1	2	0	0	2	1	2		0	0	1	1	0	0	0	0		0	1	1	0
0	0	0	2	2	0	2	1	1		0	0	1	1	0	0	0	0		0	1	1	0
0	0	0	1	2	0	1	0	0		0	0	1	1	0	1	0	0		0	1	1	1
0	0	0	2	2	0	2	1	0		0	0	2	2	0	1	0	0		0	1	1	1
0	1	0	2	2	0	2	0	2		0	0	1	2	0	1	0	0		0	1	1	1
0	0	0	2	2	0	2	0	0		0	0	1	2	0	0	0	0		0	1	1	1
